# Supplementary material for: Metabolic and co-expression network-based analyses associated with nitrate response in rice
Source: BMC Genomics. 2014 Dec 3;15(1):1056. doi: 10.1186/1471-2164-15-1056 (PMC4301927; doi:10.1186/1471-2164-15-1056)
Supplement: Supplementary file 2 — Additional file 2: List of entities in each cluster and GO terms identified in each cluster. (XLSX 358 KB) [file 12864_2014_6767_MOESM2_ESM.xlsx]

## Sheet: Entities in clusters (modules)
ADDITIONAL FILE 2. (A) List of entities members of each cluster
Module 1	Module 2	Module 3	Module 4	Module 5	Module 6	Module 7	Module 8	Module 9	Module 10	Module 11	Module 12	Module 13	Module 14	Module 15	Module 16	Module 17	Module 18
LOC_Os01g02390	LOC_Os01g01080	LOC_Os01g01290	LOC_Os01g01800	LOC_Os01g02290	LOC_Os01g01730	LOC_Os01g01010	LOC_Os01g01570	LOC_Os01g01450	LOC_Os01g01115	LOC_Os01g01312	LOC_Os01g05330	LOC_Os01g02310	LOC_Os01g01130	LOC_Os01g01030	LOC_Os01g02580	LOC_Os01g03070	LOC_Os01g05640
LOC_Os01g04600	LOC_Os01g02300	LOC_Os01g02170	LOC_Os01g04520	LOC_Os01g03110	LOC_Os01g01880	LOC_Os01g01050	LOC_Os01g01830	LOC_Os01g01780	LOC_Os01g01330	LOC_Os01g01620	LOC_Os01g05440	LOC_Os01g07300	LOC_Os01g02320	LOC_Os01g01040	LOC_Os01g07980	LOC_Os01g03420	LOC_Os01g10960
LOC_Os01g05744	LOC_Os01g04050	LOC_Os01g02190	LOC_Os01g05880	LOC_Os01g03980	LOC_Os01g01900	LOC_Os01g01110	LOC_Os01g03090	LOC_Os01g01940	LOC_Os01g01380	LOC_Os01g01700	LOC_Os01g08800	LOC_Os01g09930	LOC_Os01g02360	LOC_Os01g01060	LOC_Os01g08260	LOC_Os01g06380	LOC_Os01g16700
LOC_Os01g06820	LOC_Os01g04950	LOC_Os01g02260	LOC_Os01g09640	LOC_Os01g05830	LOC_Os01g02050	LOC_Os01g01120	LOC_Os01g04490	LOC_Os01g02690	LOC_Os01g01600	LOC_Os01g02100	LOC_Os01g11270	LOC_Os01g11054	LOC_Os01g02430	LOC_Os01g01190	LOC_Os01g09990	LOC_Os01g06410	LOC_Os01g18060
LOC_Os01g08630	LOC_Os01g04990	LOC_Os01g05340	LOC_Os01g09650	LOC_Os01g05960	LOC_Os01g02410	LOC_Os01g01150	LOC_Os01g05500	LOC_Os01g03750	LOC_Os01g01950	LOC_Os01g04030	LOC_Os01g13270	LOC_Os01g20890	LOC_Os01g06390	LOC_Os01g01295	LOC_Os01g10970	LOC_Os01g06730	LOC_Os01g19030
LOC_Os01g09440	LOC_Os01g09220	LOC_Os01g06360	LOC_Os01g22540	LOC_Os01g07610	LOC_Os01g02810	LOC_Os01g01150	LOC_Os01g06510	LOC_Os01g04220	LOC_Os01g02060	LOC_Os01g04190	LOC_Os01g13960	LOC_Os01g22990	LOC_Os01g06760	LOC_Os01g01350	LOC_Os01g11520	LOC_Os01g08710	LOC_Os01g21350
LOC_Os01g10140	LOC_Os01g11570	LOC_Os01g10870	LOC_Os01g24920	LOC_Os01g09450	LOC_Os01g02950	LOC_Os01g01160	LOC_Os01g06590	LOC_Os01g04390	LOC_Os01g03260	LOC_Os01g04409	LOC_Os01g14390	LOC_Os01g26130	LOC_Os01g06836	LOC_Os01g01369	LOC_Os01g12290	LOC_Os01g09890	LOC_Os01g21380
LOC_Os01g10950	LOC_Os01g12090	LOC_Os01g10980	LOC_Os01g32060	LOC_Os01g10040	LOC_Os01g03800	LOC_Os01g01200	LOC_Os01g06640	LOC_Os01g05250	LOC_Os01g03300	LOC_Os01g04814	LOC_Os01g16840	LOC_Os01g35170	LOC_Os01g08100	LOC_Os01g01430	LOC_Os01g13780	LOC_Os01g10280	LOC_Os01g25020
LOC_Os01g12130	LOC_Os01g21850	LOC_Os01g13450	LOC_Os01g47600	LOC_Os01g14170	LOC_Os01g03810	LOC_Os01g01280	LOC_Os01g07200	LOC_Os01g05670	LOC_Os01g03370	LOC_Os01g07070	LOC_Os01g24080	LOC_Os01g48060	LOC_Os01g10270	LOC_Os01g01510	LOC_Os01g15150	LOC_Os01g10790	LOC_Os01g26310
LOC_Os01g12304	LOC_Os01g22100	LOC_Os01g15170	LOC_Os01g53480	LOC_Os01g18300	LOC_Os01g03989	LOC_Os01g01340	LOC_Os01g10430	LOC_Os01g06340	LOC_Os01g03720	LOC_Os01g07376	LOC_Os01g27490	LOC_Os01g52920	LOC_Os01g10920	LOC_Os01g01520	LOC_Os01g23700	LOC_Os01g14610	LOC_Os01g26410
LOC_Os01g12490	LOC_Os01g22440	LOC_Os01g15250	LOC_Os01g56090	LOC_Os01g22110	LOC_Os01g04280	LOC_Os01g01360	LOC_Os01g10860	LOC_Os01g06540	LOC_Os01g04340	LOC_Os01g07750	LOC_Os01g29150	LOC_Os01g53710	LOC_Os01g13024	LOC_Os01g01650	LOC_Os01g25510	LOC_Os01g19230	LOC_Os01g36600
LOC_Os01g12560	LOC_Os01g25250	LOC_Os01g16850	LOC_Os01g57210	LOC_Os01g37740	LOC_Os01g04840	LOC_Os01g01390	LOC_Os01g11580	LOC_Os01g06650	LOC_Os01g04560	LOC_Os01g08200	LOC_Os01g32430	LOC_Os01g65730	LOC_Os01g13260	LOC_Os01g01660	LOC_Os01g27630	LOC_Os01g31450	LOC_Os01g37990
LOC_Os01g13250	LOC_Os01g25730	LOC_Os01g17440	LOC_Os01g57870	LOC_Os01g38910	LOC_Os01g05120	LOC_Os01g01400	LOC_Os01g12540	LOC_Os01g07050	LOC_Os01g04570	LOC_Os01g09020	LOC_Os01g32500	LOC_Os01g69930	LOC_Os01g13440	LOC_Os01g01670	LOC_Os01g28750	LOC_Os01g31780	LOC_Os01g38150
LOC_Os01g13800	LOC_Os01g41800	LOC_Os01g17990	LOC_Os01g58070	LOC_Os01g46230	LOC_Os01g05150	LOC_Os01g01410	LOC_Os01g12840	LOC_Os01g07060	LOC_Os01g04750	LOC_Os01g10580	LOC_Os01g32650	LOC_Os01g70120	LOC_Os01g13720	LOC_Os01g01680	LOC_Os01g31150	LOC_Os01g37825	LOC_Os01g39730
LOC_Os01g14640	LOC_Os01g41900	LOC_Os01g18620	LOC_Os01g58950	LOC_Os01g48320	LOC_Os01g05450	LOC_Os01g01420	LOC_Os01g13170	LOC_Os01g07160	LOC_Os01g06030	LOC_Os01g13460	LOC_Os01g34220	LOC_Os01g70710	LOC_Os01g14220	LOC_Os01g01689	LOC_Os01g32900	LOC_Os01g39050	LOC_Os01g43890
LOC_Os01g18810	LOC_Os01g45780	LOC_Os01g19280	LOC_Os01g60070	LOC_Os01g49410	LOC_Os01g05600	LOC_Os01g01460	LOC_Os01g13470	LOC_Os01g07190	LOC_Os01g06040	LOC_Os01g16210	LOC_Os01g36620	LOC_Os01g72490	LOC_Os01g16370	LOC_Os01g01740	LOC_Os01g34710	LOC_Os01g41640	LOC_Os01g51040
LOC_Os01g20040	LOC_Os01g46040	LOC_Os01g21560	LOC_Os01g62010	LOC_Os01g53220	LOC_Os01g05780	LOC_Os01g01470	LOC_Os01g14300	LOC_Os01g07250	LOC_Os01g06090	LOC_Os01g19940	LOC_Os01g40170	LOC_Os02g02360	LOC_Os01g16380	LOC_Os01g01890	LOC_Os01g34860	LOC_Os01g45570	LOC_Os01g52250
LOC_Os01g20780	LOC_Os01g46750	LOC_Os01g22850	LOC_Os01g62040	LOC_Os01g54560	LOC_Os01g06670	LOC_Os01g01484	LOC_Os01g14370	LOC_Os01g07430	LOC_Os01g06130	LOC_Os01g21320	LOC_Os01g42330	LOC_Os02g15220	LOC_Os01g20120	LOC_Os01g01930	LOC_Os01g34900	LOC_Os01g48410	LOC_Os01g53470
LOC_Os01g23330	LOC_Os01g47580	LOC_Os01g23070	LOC_Os01g64050	LOC_Os01g64220	LOC_Os01g06690	LOC_Os01g01610	LOC_Os01g15630	LOC_Os01g07460	LOC_Os01g06370	LOC_Os01g22390	LOC_Os01g42610	LOC_Os02g16670	LOC_Os01g23970	LOC_Os01g02090	LOC_Os01g35160	LOC_Os01g53530	LOC_Os01g62340
LOC_Os01g25040	LOC_Os01g47670	LOC_Os01g23760	LOC_Os01g66080	LOC_Os01g68020	LOC_Os01g06770	LOC_Os01g01710	LOC_Os01g15640	LOC_Os01g07940	LOC_Os01g06620	LOC_Os01g22630	LOC_Os01g49310	LOC_Os02g19520	LOC_Os01g24470	LOC_Os01g02110	LOC_Os01g36790	LOC_Os01g55040	LOC_Os01g62600
LOC_Os01g25050	LOC_Os01g47710	LOC_Os01g24350	LOC_Os01g68380	LOC_Os01g72400	LOC_Os01g07130	LOC_Os01g01770	LOC_Os01g15850	LOC_Os01g08120	LOC_Os01g07110	LOC_Os01g24390	LOC_Os01g49450	LOC_Os02g19804	LOC_Os01g25160	LOC_Os01g02150	LOC_Os01g39580	LOC_Os01g55300	LOC_Os01g65040
LOC_Os01g31350	LOC_Os01g51740	LOC_Os01g24740	LOC_Os01g68990	LOC_Os01g72620	LOC_Os01g07170	LOC_Os01g01790	LOC_Os01g16260	LOC_Os01g08220	LOC_Os01g07340	LOC_Os01g24750	LOC_Os01g52680	LOC_Os02g29210	LOC_Os01g25170	LOC_Os01g02160	LOC_Os01g39740	LOC_Os01g64200	LOC_Os01g68820
LOC_Os01g42810	LOC_Os01g54440	LOC_Os01g25290	LOC_Os01g72880	LOC_Os01g74140	LOC_Os01g07280	LOC_Os01g01840	LOC_Os01g16350	LOC_Os01g09010	LOC_Os01g07490	LOC_Os01g25330	LOC_Os01g55600	LOC_Os02g34990	LOC_Os01g27530	LOC_Os01g02180	LOC_Os01g41000	LOC_Os02g08400	LOC_Os01g70660
LOC_Os01g43020	LOC_Os01g61500	LOC_Os01g27190	LOC_Os02g05880	LOC_Os02g05820	LOC_Os01g07880	LOC_Os01g01870	LOC_Os01g17010	LOC_Os01g09660	LOC_Os01g07710	LOC_Os01g26390	LOC_Os01g58990	LOC_Os02g51670	LOC_Os01g29250	LOC_Os01g02200	LOC_Os01g44260	LOC_Os02g12850	LOC_Os02g09120
LOC_Os01g43700	LOC_Os01g61970	LOC_Os01g32630	LOC_Os02g05950	LOC_Os02g09220	LOC_Os01g08090	LOC_Os01g01920	LOC_Os01g18850	LOC_Os01g09770	LOC_Os01g08180	LOC_Os01g26970	LOC_Os01g59840	LOC_Os02g53820	LOC_Os01g31580	LOC_Os01g02350	LOC_Os01g49120	LOC_Os02g13160	LOC_Os02g09540
LOC_Os01g45160	LOC_Os01g62570	LOC_Os01g33990	LOC_Os02g09790	LOC_Os02g09810	LOC_Os01g08330	LOC_Os01g01960	LOC_Os01g18880	LOC_Os01g10240	LOC_Os01g08250	LOC_Os01g27150	LOC_Os01g62100	LOC_Os02g53910	LOC_Os01g33960	LOC_Os01g02890	LOC_Os01g49300	LOC_Os02g24750	LOC_Os02g10960
LOC_Os01g45200	LOC_Os01g63180	LOC_Os01g35630	LOC_Os02g10110	LOC_Os02g24070	LOC_Os01g08550	LOC_Os01g02000	LOC_Os01g19130	LOC_Os01g10290	LOC_Os01g08390	LOC_Os01g28570	LOC_Os01g68230	LOC_Os02g57610	LOC_Os01g34560	LOC_Os01g02900	LOC_Os01g50360	LOC_Os02g29400	LOC_Os02g11060
LOC_Os01g46050	LOC_Os01g63800	LOC_Os01g35770	LOC_Os02g16620	LOC_Os02g25970	LOC_Os01g09150	LOC_Os01g02020	LOC_Os01g20840	LOC_Os01g11130	LOC_Os01g08464	LOC_Os01g32080	LOC_Os01g70000	LOC_Os02g57750	LOC_Os01g34750	LOC_Os01g02910	LOC_Os01g51470	LOC_Os02g34570	LOC_Os02g15000
LOC_Os01g48444	LOC_Os01g64290	LOC_Os01g37710	LOC_Os02g17260	LOC_Os02g27000	LOC_Os01g09360	LOC_Os01g02080	LOC_Os01g21440	LOC_Os01g11210	LOC_Os01g08540	LOC_Os01g32280	LOC_Os02g01270	LOC_Os03g16920	LOC_Os01g34760	LOC_Os01g02920	LOC_Os01g52570	LOC_Os02g39840	LOC_Os02g16270
LOC_Os01g49400	LOC_Os01g66290	LOC_Os01g38380	LOC_Os02g17810	LOC_Os02g28420	LOC_Os01g09384	LOC_Os01g02120	LOC_Os01g21480	LOC_Os01g11280	LOC_Os01g08990	LOC_Os01g32300	LOC_Os02g02150	LOC_Os03g22080	LOC_Os01g34930	LOC_Os01g02930	LOC_Os01g54119	LOC_Os02g47030	LOC_Os02g17200
LOC_Os01g51460	LOC_Os01g70400	LOC_Os01g41740	LOC_Os02g22290	LOC_Os02g43330	LOC_Os01g09710	LOC_Os01g02130	LOC_Os01g24680	LOC_Os01g11700	LOC_Os01g09690	LOC_Os01g32870	LOC_Os02g02210	LOC_Os03g22400	LOC_Os01g35890	LOC_Os01g02940	LOC_Os01g55440	LOC_Os02g48964	LOC_Os02g22180
LOC_Os01g52420	LOC_Os01g70990	LOC_Os01g42740	LOC_Os02g26570	LOC_Os02g43750	LOC_Os01g09980	LOC_Os01g02370	LOC_Os01g25530	LOC_Os01g11740	LOC_Os01g10480	LOC_Os01g33800	LOC_Os02g03930	LOC_Os03g45370	LOC_Os01g36610	LOC_Os01g03060	LOC_Os01g56260	LOC_Os02g51330	LOC_Os02g28074
LOC_Os01g53030	LOC_Os01g72720	LOC_Os01g43610	LOC_Os02g49270	LOC_Os02g45420	LOC_Os01g10090	LOC_Os01g02400	LOC_Os01g29430	LOC_Os01g11830	LOC_Os01g10520	LOC_Os01g34630	LOC_Os02g06750	LOC_Os03g48310	LOC_Os01g36660	LOC_Os01g03080	LOC_Os01g60740	LOC_Os03g05540	LOC_Os02g36600
LOC_Os01g53500	LOC_Os01g73080	LOC_Os01g44160	LOC_Os02g52020	LOC_Os02g50290	LOC_Os01g10420	LOC_Os01g02420	LOC_Os01g31770	LOC_Os01g12320	LOC_Os01g10660	LOC_Os01g36930	LOC_Os02g08470	LOC_Os03g57430	LOC_Os01g38030	LOC_Os01g03100	LOC_Os01g61360	LOC_Os03g09310	LOC_Os02g37200
LOC_Os01g55610	LOC_Os01g74510	LOC_Os01g46690	LOC_Os03g14570	LOC_Os02g53169	LOC_Os01g10780	LOC_Os01g02440	LOC_Os01g31980	LOC_Os01g12580	LOC_Os01g10670	LOC_Os01g37560	LOC_Os02g09450	LOC_Os03g58160	LOC_Os01g38040	LOC_Os01g03160	LOC_Os01g63680	LOC_Os03g10600	LOC_Os02g37400
LOC_Os01g57840	LOC_Os01g74600	LOC_Os01g46880	LOC_Os03g18670	LOC_Os02g56590	LOC_Os01g11480	LOC_Os01g02500	LOC_Os01g32750	LOC_Os01g12680	LOC_Os01g10710	LOC_Os01g38480	LOC_Os02g11650	LOC_Os03g58750	LOC_Os01g40160	LOC_Os01g03340	LOC_Os01g67310	LOC_Os03g12380	LOC_Os02g37440
LOC_Os01g58420	LOC_Os02g02710	LOC_Os01g47280	LOC_Os03g19800	LOC_Os02g58640	LOC_Os01g11730	LOC_Os01g02550	LOC_Os01g35000	LOC_Os01g12940	LOC_Os01g10800	LOC_Os01g40050	LOC_Os02g12780	LOC_Os03g63210	LOC_Os01g40720	LOC_Os01g03490	LOC_Os01g68260	LOC_Os03g12430	LOC_Os02g44104
LOC_Os01g60350	LOC_Os02g02730	LOC_Os01g48230	LOC_Os03g21790	LOC_Os03g24640	LOC_Os01g11780	LOC_Os01g02570	LOC_Os01g36080	LOC_Os01g13360	LOC_Os01g11020	LOC_Os01g41270	LOC_Os02g17140	LOC_Os04g02375	LOC_Os01g43940	LOC_Os01g03500	LOC_Os01g72120	LOC_Os03g16580	LOC_Os02g51910
LOC_Os01g61480	LOC_Os02g03610	LOC_Os01g50000	LOC_Os03g22940	LOC_Os03g25400	LOC_Os01g11880	LOC_Os01g02670	LOC_Os01g36890	LOC_Os01g15039	LOC_Os01g11140	LOC_Os01g42370	LOC_Os02g19040	LOC_Os04g06810	LOC_Os01g44180	LOC_Os01g03510	LOC_Os01g72850	LOC_Os03g22350	LOC_Os02g57340
LOC_Os01g63430	LOC_Os02g06130	LOC_Os01g51320	LOC_Os03g25260	LOC_Os03g25940	LOC_Os01g12250	LOC_Os01g02680	LOC_Os01g36950	LOC_Os01g15260	LOC_Os01g11150	LOC_Os01g42410	LOC_Os02g21310	LOC_Os04g32790	LOC_Os01g46860	LOC_Os01g03530	LOC_Os01g72970	LOC_Os03g22610	LOC_Os02g58480
LOC_Os01g63870	LOC_Os02g07495	LOC_Os01g52070	LOC_Os03g27540	LOC_Os03g31240	LOC_Os01g12310	LOC_Os01g02700	LOC_Os01g37850	LOC_Os01g16120	LOC_Os01g11320	LOC_Os01g42730	LOC_Os02g21840	LOC_Os04g33080	LOC_Os01g48660	LOC_Os01g03620	LOC_Os02g03310	LOC_Os03g44780	LOC_Os03g05460
LOC_Os01g64740	LOC_Os02g07730	LOC_Os01g52270	LOC_Os03g27780	LOC_Os03g47178	LOC_Os01g13810	LOC_Os01g02710	LOC_Os01g37910	LOC_Os01g16146	LOC_Os01g11390	LOC_Os01g43130	LOC_Os02g22570	LOC_Os04g48520	LOC_Os01g49140	LOC_Os01g03710	LOC_Os02g13930	LOC_Os03g48220	LOC_Os03g06250
LOC_Os01g68010	LOC_Os02g09420	LOC_Os01g56750	LOC_Os03g27870	LOC_Os03g51380	LOC_Os01g14340	LOC_Os01g02730	LOC_Os01g39250	LOC_Os01g16310	LOC_Os01g11850	LOC_Os01g48330	LOC_Os02g22750	LOC_Os04g49230	LOC_Os01g52880	LOC_Os01g03760	LOC_Os02g15560	LOC_Os03g63590	LOC_Os03g13230
LOC_Os01g71060	LOC_Os02g13150	LOC_Os01g56870	LOC_Os03g29250	LOC_Os03g51610	LOC_Os01g15130	LOC_Os01g02750	LOC_Os01g40990	LOC_Os01g16610	LOC_Os01g11940	LOC_Os01g48370	LOC_Os02g25260	LOC_Os04g52290	LOC_Os01g53255	LOC_Os01g03770	LOC_Os02g18740	LOC_Os03g63720	LOC_Os03g20140
LOC_Os01g71970	LOC_Os02g14390	LOC_Os01g61570	LOC_Os03g33250	LOC_Os03g52450	LOC_Os01g15470	LOC_Os01g02760	LOC_Os01g41190	LOC_Os01g18090	LOC_Os01g11952	LOC_Os01g48910	LOC_Os02g27120	LOC_Os05g05300	LOC_Os01g54030	LOC_Os01g03890	LOC_Os02g18760	LOC_Os04g01080	LOC_Os03g27880
LOC_Os01g72260	LOC_Os02g16040	LOC_Os01g64230	LOC_Os03g49560	LOC_Os03g55540	LOC_Os01g15500	LOC_Os01g02770	LOC_Os01g41210	LOC_Os01g18230	LOC_Os01g11990	LOC_Os01g49340	LOC_Os02g30090	LOC_Os05g06000	LOC_Os01g54470	LOC_Os01g03914	LOC_Os02g19300	LOC_Os04g05880	LOC_Os03g31880
LOC_Os01g73210	LOC_Os02g16850	LOC_Os01g64880	LOC_Os03g50470	LOC_Os03g56250	LOC_Os01g15990	LOC_Os01g02780	LOC_Os01g42260	LOC_Os01g18490	LOC_Os01g12030	LOC_Os01g49529	LOC_Os02g39780	LOC_Os05g41130	LOC_Os01g55795	LOC_Os01g03914	LOC_Os02g19540	LOC_Os04g18980	LOC_Os03g32480
LOC_Os01g73604	LOC_Os02g17090	LOC_Os01g66930	LOC_Os03g51840	LOC_Os03g58060	LOC_Os01g16540	LOC_Os01g02830	LOC_Os01g42500	LOC_Os01g19270	LOC_Os01g12150	LOC_Os01g50770	LOC_Os02g40664	LOC_Os05g46130	LOC_Os01g57440	LOC_Os01g03950	LOC_Os02g21685	LOC_Os04g21100	LOC_Os03g37500
LOC_Os01g73710	LOC_Os02g19510	LOC_Os01g67650	LOC_Os03g52794	LOC_Os03g60080	LOC_Os01g18420	LOC_Os01g02840	LOC_Os01g42950	LOC_Os01g20810	LOC_Os01g12410	LOC_Os01g51120	LOC_Os02g46760	LOC_Os05g48200	LOC_Os01g57680	LOC_Os01g04020	LOC_Os02g21960	LOC_Os04g27430	LOC_Os03g42180
LOC_Os02g02870	LOC_Os02g19680	LOC_Os01g67830	LOC_Os03g53750	LOC_Os04g01950	LOC_Os01g18440	LOC_Os01g02860	LOC_Os01g43320	LOC_Os01g21034	LOC_Os01g12570	LOC_Os01g51430	LOC_Os02g53990	LOC_Os06g02019	LOC_Os01g59470	LOC_Os01g04040	LOC_Os02g24030	LOC_Os04g28090	LOC_Os03g44430
LOC_Os02g08230	LOC_Os02g24134	LOC_Os01g68420	LOC_Os03g54050	LOC_Os04g20290	LOC_Os01g19640	LOC_Os01g02870	LOC_Os01g43540	LOC_Os01g23960	LOC_Os01g12690	LOC_Os01g54040	LOC_Os02g56140	LOC_Os06g04020	LOC_Os01g60180	LOC_Os01g04080	LOC_Os02g26060	LOC_Os04g28160	LOC_Os03g45000
LOC_Os02g09200	LOC_Os02g26770	LOC_Os01g70340	LOC_Os04g04140	LOC_Os04g40590	LOC_Os01g19790	LOC_Os01g02884	LOC_Os01g44230	LOC_Os01g24710	LOC_Os01g13600	LOC_Os01g54510	LOC_Os02g58520	LOC_Os06g10750	LOC_Os01g60710	LOC_Os01g04120	LOC_Os02g26280	LOC_Os04g30010	LOC_Os03g52030
LOC_Os02g12400	LOC_Os02g30690	LOC_Os01g70680	LOC_Os04g09990	LOC_Os04g42520	LOC_Os01g20770	LOC_Os01g02960	LOC_Os01g44230	LOC_Os01g25100	LOC_Os01g13630	LOC_Os01g55340	LOC_Os03g04950	LOC_Os06g23684	LOC_Os01g62500	LOC_Os01g04160	LOC_Os02g26720	LOC_Os04g39160	LOC_Os03g61100
LOC_Os02g12680	LOC_Os02g35490	LOC_Os02g01300	LOC_Os04g13630	LOC_Os04g45970	LOC_Os01g20880	LOC_Os01g03020	LOC_Os01g46060	LOC_Os01g25270	LOC_Os01g13710	LOC_Os01g55650	LOC_Os03g06654	LOC_Os06g41360	LOC_Os01g65370	LOC_Os01g04230	LOC_Os02g27420	LOC_Os04g43020	LOC_Os03g63150
LOC_Os02g15870	LOC_Os02g38050	LOC_Os02g02090	LOC_Os04g19160	LOC_Os04g47320	LOC_Os01g22070	LOC_Os01g03020	LOC_Os01g46590	LOC_Os01g25630	LOC_Os01g13820	LOC_Os01g56150	LOC_Os03g16500	LOC_Os06g50280	LOC_Os01g66250	LOC_Os01g04260	LOC_Os02g30390	LOC_Os04g45010	LOC_Os04g11560
LOC_Os02g24020	LOC_Os02g39910	LOC_Os02g02250	LOC_Os04g30370	LOC_Os04g53070	LOC_Os01g22720	LOC_Os01g03040	LOC_Os01g47540	LOC_Os01g27060	LOC_Os01g13830	LOC_Os01g56300	LOC_Os03g16760	LOC_Os07g23930	LOC_Os01g67680	LOC_Os01g04300	LOC_Os02g31040	LOC_Os04g46370	LOC_Os04g11660
LOC_Os02g24950	LOC_Os02g43130	LOC_Os02g02660	LOC_Os04g39580	LOC_Os04g54420	LOC_Os01g24240	LOC_Os01g03050	LOC_Os01g47620	LOC_Os01g27130	LOC_Os01g13920	LOC_Os01g59130	LOC_Os03g20930	LOC_Os07g33190	LOC_Os01g68524	LOC_Os01g04580	LOC_Os02g31980	LOC_Os04g47030	LOC_Os04g12140
LOC_Os02g26630	LOC_Os02g43540	LOC_Os02g05590	LOC_Os04g42174	LOC_Os04g55380	LOC_Os01g24730	LOC_Os01g03144	LOC_Os01g48210	LOC_Os01g27160	LOC_Os01g13950	LOC_Os01g60000	LOC_Os03g24844	LOC_Os07g34640	LOC_Os01g68610	LOC_Os01g04650	LOC_Os02g33460	LOC_Os04g50080	LOC_Os04g17640
LOC_Os02g27800	LOC_Os02g46520	LOC_Os02g07810	LOC_Os04g42350	LOC_Os04g56990	LOC_Os01g25090	LOC_Os01g03180	LOC_Os01g49690	LOC_Os01g27170	LOC_Os01g13970	LOC_Os01g61780	LOC_Os03g25580	LOC_Os07g46980	LOC_Os01g68620	LOC_Os01g04660	LOC_Os02g42690	LOC_Os04g51700	LOC_Os04g19750
LOC_Os02g33590	LOC_Os02g47160	LOC_Os02g09190	LOC_Os04g43270	LOC_Os05g02620	LOC_Os01g25300	LOC_Os01g03210	LOC_Os01g49940	LOC_Os01g28030	LOC_Os01g14200	LOC_Os01g62190	LOC_Os03g25890	LOC_Os08g05530	LOC_Os01g70360	LOC_Os01g04710	LOC_Os02g45140	LOC_Os04g59400	LOC_Os04g23720
LOC_Os02g35060	LOC_Os02g47370	LOC_Os02g11680	LOC_Os04g52410	LOC_Os05g03480	LOC_Os01g25320	LOC_Os01g03220	LOC_Os01g50340	LOC_Os01g28050	LOC_Os01g14280	LOC_Os01g63060	LOC_Os03g29180	LOC_Os08g16430	LOC_Os01g70600	LOC_Os01g04720	LOC_Os02g45360	LOC_Os05g01020	LOC_Os04g32160
LOC_Os02g35180	LOC_Os02g50730	LOC_Os02g12310	LOC_Os04g56300	LOC_Os05g07120	LOC_Os01g25839	LOC_Os01g03270	LOC_Os01g52560	LOC_Os01g28630	LOC_Os01g14490	LOC_Os01g64730	LOC_Os03g35620	LOC_Os08g32090	LOC_Os01g72550	LOC_Os01g04730	LOC_Os02g48650	LOC_Os05g01420	LOC_Os04g35580
LOC_Os02g35950	LOC_Os02g55030	LOC_Os02g14600	LOC_Os05g01930	LOC_Os05g14250	LOC_Os01g26174	LOC_Os01g03290	LOC_Os01g52864	LOC_Os01g32150	LOC_Os01g14630	LOC_Os01g65330	LOC_Os03g36960	LOC_Os08g37444	LOC_Os02g01470	LOC_Os01g04800	LOC_Os02g49240	LOC_Os05g03910	LOC_Os04g40290
LOC_Os02g42330	LOC_Os02g58080	LOC_Os02g14790	LOC_Os05g04584	LOC_Os05g14530	LOC_Os01g26250	LOC_Os01g03310	LOC_Os01g53520	LOC_Os01g32890	LOC_Os01g14870	LOC_Os01g65720	LOC_Os03g37080	LOC_Os08g44450	LOC_Os02g01940	LOC_Os01g04830	LOC_Os02g58610	LOC_Os05g07640	LOC_Os04g44640
LOC_Os02g42790	LOC_Os02g58110	LOC_Os02g15800	LOC_Os05g07960	LOC_Os05g14740	LOC_Os01g26280	LOC_Os01g03320	LOC_Os01g54550	LOC_Os01g33136	LOC_Os01g15210	LOC_Os01g66130	LOC_Os03g39150	LOC_Os09g12530	LOC_Os02g04630	LOC_Os01g04880	LOC_Os03g11614	LOC_Os05g19270	LOC_Os04g50940
LOC_Os02g43030	LOC_Os03g02150	LOC_Os02g16230	LOC_Os05g09360	LOC_Os05g20990	LOC_Os01g27210	LOC_Os01g03390	LOC_Os01g54580	LOC_Os01g33440	LOC_Os01g15530	LOC_Os01g66140	LOC_Os03g39432	LOC_Os09g25460	LOC_Os02g05300	LOC_Os01g04930	LOC_Os03g14850	LOC_Os05g19470	LOC_Os04g52800
LOC_Os02g43700	LOC_Os03g02680	LOC_Os02g16950	LOC_Os05g10380	LOC_Os05g22600	LOC_Os01g27470	LOC_Os01g03520	LOC_Os01g54770	LOC_Os01g33530	LOC_Os01g15910	LOC_Os01g67040	LOC_Os03g41860	LOC_Os09g28210	LOC_Os02g06120	LOC_Os01g05010	LOC_Os03g14990	LOC_Os05g19500	LOC_Os04g54350
LOC_Os02g44050	LOC_Os03g04890	LOC_Os02g17520	LOC_Os05g10480	LOC_Os05g22770	LOC_Os01g27580	LOC_Os01g03549	LOC_Os01g54960	LOC_Os01g34300	LOC_Os01g16230	LOC_Os01g67180	LOC_Os03g44320	LOC_Os09g30170	LOC_Os02g06880	LOC_Os01g05070	LOC_Os03g17700	LOC_Os05g22420	LOC_Os04g57510
LOC_Os02g44880	LOC_Os03g06180	LOC_Os02g17800	LOC_Os05g18850	LOC_Os05g38040	LOC_Os01g27930	LOC_Os01g03570	LOC_Os01g56490	LOC_Os01g34470	LOC_Os01g16800	LOC_Os01g67550	LOC_Os03g46720	LOC_Os09g36890	LOC_Os02g12210	LOC_Os01g05280	LOC_Os03g18260	LOC_Os05g28950	LOC_Os04g57730
LOC_Os02g44980	LOC_Os03g06220	LOC_Os02g19730	LOC_Os05g20670	LOC_Os05g38400	LOC_Os01g28244	LOC_Os01g03690	LOC_Os01g56510	LOC_Os01g34920	LOC_Os01g16930	LOC_Os01g67960	LOC_Os03g53060	LOC_Os10g06250	LOC_Os02g13260	LOC_Os01g05430	LOC_Os03g24290	LOC_Os05g30210	LOC_Os05g09200
LOC_Os02g45620	LOC_Os03g08180	LOC_Os02g20530	LOC_Os05g20970	LOC_Os05g49430	LOC_Os01g28510	LOC_Os01g03730	LOC_Os01g57082	LOC_Os01g36580	LOC_Os01g17330	LOC_Os01g68060	LOC_Os03g55340	LOC_Os10g07300	LOC_Os02g14320	LOC_Os01g05470	LOC_Os03g25250	LOC_Os05g32310	LOC_Os05g09290
LOC_Os02g47230	LOC_Os03g11380	LOC_Os02g20920	LOC_Os05g22910	LOC_Os06g13350	LOC_Os01g29230	LOC_Os01g03740	LOC_Os01g57110	LOC_Os01g36740	LOC_Os01g18410	LOC_Os01g68120	LOC_Os03g56780	LOC_Os10g13960	LOC_Os02g18700	LOC_Os01g05480	LOC_Os03g25550	LOC_Os05g33100	LOC_Os05g10690
LOC_Os02g47980	LOC_Os03g11440	LOC_Os02g25140	LOC_Os05g28390	LOC_Os06g28980	LOC_Os01g29240	LOC_Os01g03820	LOC_Os01g61640	LOC_Os01g37100	LOC_Os01g18900	LOC_Os01g68970	LOC_Os03g62440	LOC_Os10g21810	LOC_Os02g21470	LOC_Os01g05490	LOC_Os03g26220	LOC_Os05g38990	LOC_Os05g10920
LOC_Os02g48800	LOC_Os03g12510	LOC_Os02g25910	LOC_Os05g36930	LOC_Os06g29240	LOC_Os01g29850	LOC_Os01g03840	LOC_Os01g61990	LOC_Os01g39540	LOC_Os01g19529	LOC_Os01g70380	LOC_Os04g06990	LOC_Os10g26620	LOC_Os02g21550	LOC_Os01g05560	LOC_Os03g26840	LOC_Os05g42448	LOC_Os05g15730
LOC_Os02g54050	LOC_Os03g13140	LOC_Os02g25940	LOC_Os05g39110	LOC_Os06g50960	LOC_Os01g31020	LOC_Os01g03850	LOC_Os01g62290	LOC_Os01g40880	LOC_Os01g19750	LOC_Os01g70780	LOC_Os04g07040	LOC_Os10g29750	LOC_Os02g22740	LOC_Os01g05620	LOC_Os03g26900	LOC_Os05g44320	LOC_Os05g24150
LOC_Os02g56150	LOC_Os03g13210	LOC_Os02g26580	LOC_Os05g44280	LOC_Os07g17010	LOC_Os01g31130	LOC_Os01g03870	LOC_Os01g63820	LOC_Os01g41080	LOC_Os01g20170	LOC_Os01g70800	LOC_Os04g07960	LOC_Os10g37980	LOC_Os02g26120	LOC_Os01g05680	LOC_Os03g27030	LOC_Os06g01480	LOC_Os05g24770
LOC_Os03g01410	LOC_Os03g14550	LOC_Os02g26740	LOC_Os05g47490	LOC_Os07g17220	LOC_Os01g31390	LOC_Os01g04005	LOC_Os01g63980	LOC_Os01g42090	LOC_Os01g20710	LOC_Os01g72000	LOC_Os04g08600	LOC_Os11g13960	LOC_Os02g28400	LOC_Os01g05710	LOC_Os03g27340	LOC_Os06g05870	LOC_Os05g25660
LOC_Os03g02330	LOC_Os03g15860	LOC_Os02g27160	LOC_Os05g47770	LOC_Os07g22960	LOC_Os01g31960	LOC_Os01g04010	LOC_Os01g65600	LOC_Os01g42110	LOC_Os01g20750	LOC_Os01g72480	LOC_Os04g12744	LOC_Os11g22510	LOC_Os02g29010	LOC_Os01g05720	LOC_Os03g30100	LOC_Os06g07480	LOC_Os05g31380
LOC_Os03g03480	LOC_Os03g17990	LOC_Os02g28050	LOC_Os06g01230	LOC_Os07g23730	LOC_Os01g31970	LOC_Os01g04070	LOC_Os01g65710	LOC_Os01g42540	LOC_Os01g20980	LOC_Os01g72940	LOC_Os04g13460	LOC_Os11g35240	LOC_Os02g29300	LOC_Os01g05810	LOC_Os03g30590	LOC_Os06g08154	LOC_Os05g31660
LOC_Os03g06070	LOC_Os03g19270	LOC_Os02g28960	LOC_Os06g10200	LOC_Os07g25490	LOC_Os01g32070	LOC_Os01g04090	LOC_Os01g65890	LOC_Os01g42640	LOC_Os01g21130	LOC_Os01g73120	LOC_Os04g14000	LOC_Os11g39120	LOC_Os02g29680	LOC_Os01g05820	LOC_Os03g32180	LOC_Os06g20030	LOC_Os05g31730
LOC_Os03g06340	LOC_Os03g20670	LOC_Os02g29160	LOC_Os06g12380	LOC_Os07g37320	LOC_Os01g32184	LOC_Os01g04200	LOC_Os01g66830	LOC_Os01g42830	LOC_Os01g21542	LOC_Os01g73760	LOC_Os04g21790	LOC_Os11g42970	LOC_Os02g31300	LOC_Os01g06000	LOC_Os03g33450	LOC_Os06g36310	LOC_Os05g39010
LOC_Os03g06570	LOC_Os03g22390	LOC_Os02g32240	LOC_Os06g18810	LOC_Os07g38700	LOC_Os01g33030	LOC_Os01g04210	LOC_Os01g68160	LOC_Os01g43140	LOC_Os01g21630	LOC_Os01g74500	LOC_Os04g34390	LOC_Os11g43934	LOC_Os02g31940	LOC_Os01g06290	LOC_Os03g33460	LOC_Os06g36810	LOC_Os05g40540
LOC_Os03g07470	LOC_Os03g24050	LOC_Os02g32320	LOC_Os06g21830	LOC_Os07g39030	LOC_Os01g33370	LOC_Os01g04290	LOC_Os01g68810	LOC_Os01g43280	LOC_Os01g21670	LOC_Os02g01550	LOC_Os04g38560	LOC_Os11g44030	LOC_Os02g39064	LOC_Os01g06450	LOC_Os03g33580	LOC_Os06g40600	LOC_Os05g42150
LOC_Os03g08500	LOC_Os03g24060	LOC_Os02g32420	LOC_Os06g25210	LOC_Os07g41850	LOC_Os01g33380	LOC_Os01g04330	LOC_Os01g69100	LOC_Os01g43410	LOC_Os01g21810	LOC_Os02g02740	LOC_Os04g41180	LOC_Os12g02589	LOC_Os02g39980	LOC_Os01g06460	LOC_Os03g36810	LOC_Os06g42130	LOC_Os05g43100
LOC_Os03g10530	LOC_Os03g24184	LOC_Os02g33670	LOC_Os06g26234	LOC_Os07g43240	LOC_Os01g33410	LOC_Os01g04350	LOC_Os01g69130	LOC_Os01g44240	LOC_Os01g21980	LOC_Os02g02920	LOC_Os04g51440	LOC_Os12g08800	LOC_Os02g40250	LOC_Os01g06470	LOC_Os03g36880	LOC_Os06g43410	LOC_Os05g45875
LOC_Os03g12150	LOC_Os03g25790	LOC_Os02g36700	LOC_Os06g28920	LOC_Os08g02700	LOC_Os01g33540	LOC_Os01g04360	LOC_Os01g69900	LOC_Os01g44340	LOC_Os01g22220	LOC_Os02g03440	LOC_Os04g53290	LOC_Os12g12514	LOC_Os02g41954	LOC_Os01g06550	LOC_Os03g38140	LOC_Os06g43690	LOC_Os06g05200
LOC_Os03g12310	LOC_Os03g27110	LOC_Os02g37950	LOC_Os06g29590	LOC_Os08g04350	LOC_Os01g33609	LOC_Os01g04430	LOC_Os01g69960	LOC_Os01g46810	LOC_Os01g22560	LOC_Os02g05940	LOC_Os04g59210	LOC_Os12g12740	LOC_Os02g42060	LOC_Os01g06560	LOC_Os03g38780	LOC_Os06g46400	LOC_Os06g05760
LOC_Os03g12910	LOC_Os03g29570	LOC_Os02g38260	LOC_Os06g29690	LOC_Os08g14860	LOC_Os01g33650	LOC_Os01g04440	LOC_Os01g69990	LOC_Os01g50200	LOC_Os01g22730	LOC_Os02g06930	LOC_Os05g11980	LOC_Os12g19549	LOC_Os02g44530	LOC_Os01g06600	LOC_Os03g39790	LOC_Os07g05940	LOC_Os06g07000
LOC_Os03g13840	LOC_Os03g30088	LOC_Os02g38990	LOC_Os06g29800	LOC_Os08g17640	LOC_Os01g34000	LOC_Os01g04450	LOC_Os01g70020	LOC_Os01g50259	LOC_Os01g22910	LOC_Os02g07200	LOC_Os05g12560	LOC_Os12g39100	LOC_Os02g47605	LOC_Os01g06990	LOC_Os03g43660	LOC_Os07g06740	LOC_Os06g07390
LOC_Os03g14190	LOC_Os03g31400	LOC_Os02g43380	LOC_Os06g31150	LOC_Os08g18860	LOC_Os01g34430	LOC_Os01g04460	LOC_Os01g70570	LOC_Os01g50290	LOC_Os01g23290	LOC_Os02g07750	LOC_Os05g16230	LOC_Os12g41390	LOC_Os02g52380	LOC_Os01g07100	LOC_Os03g45930	LOC_Os07g07194	LOC_Os06g11308
LOC_Os03g21400	LOC_Os03g32560	LOC_Os02g43630	LOC_Os06g33530	LOC_Os08g33890	LOC_Os01g34460	LOC_Os01g04470	LOC_Os01g71980	LOC_Os01g50710	LOC_Os01g23320	LOC_Os02g08480	LOC_Os05g24660	Os1014084_at	LOC_Os02g54840	LOC_Os01g07140	LOC_Os03g46030	LOC_Os07g16640	LOC_Os06g12190
LOC_Os03g21890	LOC_Os03g37340	LOC_Os02g43780	LOC_Os06g34800	LOC_Os08g39090	LOC_Os01g34780	LOC_Os01g04480	LOC_Os01g72860	LOC_Os01g51380	LOC_Os01g23430	LOC_Os02g09890	LOC_Os05g30220	Os1018404_at	LOC_Os02g56920	LOC_Os01g07240	LOC_Os03g46350	LOC_Os07g17300	LOC_Os06g12240
LOC_Os03g22200	LOC_Os03g41060	LOC_Os02g44280	LOC_Os06g41640	LOC_Os08g40690	LOC_Os01g35620	LOC_Os01g04530	LOC_Os01g73960	LOC_Os01g51790	LOC_Os01g23530	LOC_Os02g10040	LOC_Os05g33060	Os1020821_at	LOC_Os02g57110	LOC_Os01g07260	LOC_Os03g46690	LOC_Os07g33860	LOC_Os06g13090
LOC_Os03g22470	LOC_Os03g42050	LOC_Os02g45400	LOC_Os06g41660	LOC_Os08g41820	LOC_Os01g35960	LOC_Os01g04550	LOC_Os01g74530	LOC_Os01g52130	LOC_Os01g23640	LOC_Os02g10130	LOC_Os05g34370	Os1023025_at	LOC_Os03g01120	LOC_Os01g07310	LOC_Os03g49160	LOC_Os07g39290	LOC_Os06g14870
LOC_Os03g22650	LOC_Os03g42290	LOC_Os02g47630	LOC_Os06g43150	LOC_Os09g15044	LOC_Os01g36560	LOC_Os01g04590	LOC_Os01g74610	LOC_Os01g52140	LOC_Os01g23730	LOC_Os02g10640	LOC_Os05g37640	Os1026720_at	LOC_Os03g03680	LOC_Os01g07320	LOC_Os03g49780	LOC_Os07g49010	LOC_Os06g15480
LOC_Os03g24510	LOC_Os03g43360	LOC_Os02g49410	LOC_Os07g02520	LOC_Os09g22220	LOC_Os01g37380	LOC_Os01g04620	LOC_Os02g02290	LOC_Os01g52514	LOC_Os01g23780	LOC_Os02g10780	LOC_Os05g39330	Os1028702_at	LOC_Os03g04900	LOC_Os01g07330	LOC_Os03g51570	LOC_Os08g03160	LOC_Os06g17880
LOC_Os03g25710	LOC_Os03g45960	LOC_Os02g50540	LOC_Os07g02600	LOC_Os09g30400	LOC_Os01g37650	LOC_Os01g04630	LOC_Os02g02960	LOC_Os01g52710	LOC_Os01g23900	LOC_Os02g12080	LOC_Os05g40570	Os1029629_at	LOC_Os03g05250	LOC_Os01g07350	LOC_Os03g53320	LOC_Os08g04090	LOC_Os06g28340
LOC_Os03g28990	LOC_Os03g49700	LOC_Os02g50900	LOC_Os07g02720	LOC_Os09g32930	LOC_Os01g37810	LOC_Os01g04680	LOC_Os02g02970	LOC_Os01g52750	LOC_Os01g24700	LOC_Os02g12650	LOC_Os05g45160	Os1038378_at	LOC_Os03g06910	LOC_Os01g07360	LOC_Os03g55660	LOC_Os08g09870	LOC_Os06g32674
LOC_Os03g39160	LOC_Os03g53950	LOC_Os02g52710	LOC_Os07g04120	LOC_Os09g37230	LOC_Os01g38340	LOC_Os01g04860	LOC_Os02g04120	LOC_Os01g53160	LOC_Os01g25000	LOC_Os02g12900	LOC_Os05g45870	Os1038908_at	LOC_Os03g08290	LOC_Os01g07382	LOC_Os03g55800	LOC_Os08g12680	LOC_Os06g37840
LOC_Os03g39740	LOC_Os03g55760	LOC_Os02g53310	LOC_Os07g04340	LOC_Os10g08410	LOC_Os01g38430	LOC_Os01g04870	LOC_Os02g04160	LOC_Os01g53200	LOC_Os01g25340	LOC_Os02g13890	LOC_Os05g46110	Os1039695_at	LOC_Os03g10280	LOC_Os01g07390	LOC_Os03g57360	LOC_Os08g13270	LOC_Os06g39050
LOC_Os03g40130	LOC_Os03g56850	LOC_Os02g54800	LOC_Os07g06970	LOC_Os10g11190	LOC_Os01g38560	LOC_Os01g04900	LOC_Os02g04160	LOC_Os01g53460	LOC_Os01g25460	LOC_Os02g13890	LOC_Os05g46150	Os1040056_at	LOC_Os03g10590	LOC_Os01g07410	LOC_Os03g57400	LOC_Os08g15590	LOC_Os06g44250
LOC_Os03g45830	LOC_Os03g56910	LOC_Os03g04630	LOC_Os07g08890	LOC_Os10g22340	LOC_Os01g38710	LOC_Os01g04910	LOC_Os02g04640	LOC_Os01g53990	LOC_Os01g25770	LOC_Os02g14130	LOC_Os05g49660	Os1049489_at	LOC_Os03g11630	LOC_Os01g07420	LOC_Os03g58740	LOC_Os08g19330	LOC_Os06g46440
LOC_Os03g47530	LOC_Os03g58150	LOC_Os03g04740	LOC_Os07g10020	LOC_Os10g26480	LOC_Os01g38880	LOC_Os01g04920	LOC_Os02g05450	LOC_Os01g56450	LOC_Os01g25910	LOC_Os02g17280	LOC_Os05g49710		LOC_Os03g13110	LOC_Os01g07450	LOC_Os03g62430	LOC_Os08g32020	LOC_Os07g03100
LOC_Os03g47860	LOC_Os03g63270	LOC_Os03g06990	LOC_Os07g12600	LOC_Os10g28330	LOC_Os01g38920	LOC_Os01g05000	LOC_Os02g05710	LOC_Os01g57400	LOC_Os01g25960	LOC_Os02g18400	LOC_Os06g02680		LOC_Os03g16850	LOC_Os01g07480	LOC_Os03g63020	LOC_Os08g36440	LOC_Os07g03620
LOC_Os03g52400	LOC_Os03g64310	LOC_Os03g07226	LOC_Os07g15690	LOC_Os10g32930	LOC_Os01g38950	LOC_Os01g05040	LOC_Os02g07720	LOC_Os01g57510	LOC_Os01g26100	LOC_Os02g18480	LOC_Os06g05140		LOC_Os03g24250	LOC_Os01g07500	LOC_Os04g01710	LOC_Os08g43850	LOC_Os07g04280
LOC_Os03g52880	LOC_Os04g01230	LOC_Os03g07600	LOC_Os07g23340	LOC_Os10g32940	LOC_Os01g39170	LOC_Os01g05060	LOC_Os02g07720	LOC_Os01g57854	LOC_Os01g26320	LOC_Os02g19210	LOC_Os06g07280		LOC_Os03g26010	LOC_Os01g07520	LOC_Os04g02640	LOC_Os08g44470	LOC_Os07g05650
LOC_Os03g57680	LOC_Os04g01730	LOC_Os03g07750	LOC_Os07g29480	LOC_Os10g35300	LOC_Os01g39560	LOC_Os01g05080	LOC_Os02g07790	LOC_Os01g59740	LOC_Os01g26980	LOC_Os02g19440	LOC_Os06g08890		LOC_Os03g26329	LOC_Os01g07560	LOC_Os04g05620	LOC_Os09g07120	LOC_Os07g05710
LOC_Os03g58330	LOC_Os04g02550	LOC_Os03g12680	LOC_Os07g29794	LOC_Os10g37210	LOC_Os01g39630	LOC_Os01g05260	LOC_Os02g08120	LOC_Os01g59780	LOC_Os01g27140	LOC_Os02g20410	LOC_Os06g10850		LOC_Os03g26690	LOC_Os01g07570	LOC_Os04g12830	LOC_Os09g15190	LOC_Os07g06390
LOC_Os03g59690	LOC_Os04g03480	LOC_Os03g12950	LOC_Os07g31250	LOC_Os11g07490	LOC_Os01g39850	LOC_Os01g05360	LOC_Os02g08350	LOC_Os01g61330	LOC_Os01g27200	LOC_Os02g23890	LOC_Os06g10900		LOC_Os03g35370	LOC_Os01g07620	LOC_Os04g13040	LOC_Os09g19140	LOC_Os07g09470
LOC_Os03g60120	LOC_Os04g06000	LOC_Os03g14140	LOC_Os07g33230	LOC_Os11g17130	LOC_Os01g40020	LOC_Os01g05370	LOC_Os02g08540	LOC_Os01g61800	LOC_Os01g27330	LOC_Os02g25580	LOC_Os06g20190		LOC_Os03g36640	LOC_Os01g07630	LOC_Os04g15000	LOC_Os09g21700	LOC_Os07g09950
LOC_Os03g60976	LOC_Os04g06300	LOC_Os03g14410	LOC_Os07g34700	LOC_Os11g19930	LOC_Os01g40150	LOC_Os01g05410	LOC_Os02g09060	LOC_Os01g64180	LOC_Os01g27660	LOC_Os02g26984	LOC_Os06g20440		LOC_Os03g39629	LOC_Os01g07640	LOC_Os04g18650	LOC_Os09g34950	LOC_Os07g11120
LOC_Os03g62020	LOC_Os04g12690	LOC_Os03g16490	LOC_Os07g35004	LOC_Os11g19990	LOC_Os01g40320	LOC_Os01g05420	LOC_Os02g09900	LOC_Os01g64860	LOC_Os01g27680	LOC_Os02g28720	LOC_Os06g23940		LOC_Os03g40400	LOC_Os01g07720	LOC_Os04g18690	LOC_Os09g38755	LOC_Os07g14690
LOC_Os03g62110	LOC_Os04g18810	LOC_Os03g19550	LOC_Os07g39090	LOC_Os11g23890	LOC_Os01g40550	LOC_Os01g05460	LOC_Os02g10010	LOC_Os01g65130	LOC_Os01g27890	LOC_Os02g29190	LOC_Os06g27670		LOC_Os03g41970	LOC_Os01g07740	LOC_Os04g19890	LOC_Os10g01530	LOC_Os07g26960
LOC_Os03g63850	LOC_Os04g25280	LOC_Os03g19630	LOC_Os07g41310	LOC_Os11g27060	LOC_Os01g40970	LOC_Os01g05510	LOC_Os02g10630	LOC_Os01g65540	LOC_Os01g28020	LOC_Os02g29890	LOC_Os06g29450		LOC_Os03g43730	LOC_Os01g07770	LOC_Os04g23410	LOC_Os10g04540	LOC_Os07g29290
LOC_Os03g64140	LOC_Os04g25770	LOC_Os03g21770	LOC_Os07g42660	LOC_Os11g30700	LOC_Os01g41160	LOC_Os01g05530	LOC_Os02g10840	LOC_Os01g66020	LOC_Os01g28370	LOC_Os02g32100	LOC_Os06g32580		LOC_Os03g47640	LOC_Os01g07920	LOC_Os04g23620	LOC_Os10g04600	LOC_Os07g33360
LOC_Os04g04220	LOC_Os04g39040	LOC_Os03g25289	LOC_Os07g43640	LOC_Os11g38070	LOC_Os01g41410	LOC_Os01g05540	LOC_Os02g11750	LOC_Os01g66160	LOC_Os01g28474	LOC_Os02g32280	LOC_Os06g32970		LOC_Os03g50120	LOC_Os01g07960	LOC_Os04g27060	LOC_Os10g14940	LOC_Os07g33370
LOC_Os04g04230	LOC_Os04g42100	LOC_Os03g26360	LOC_Os07g43730	LOC_Os12g01890	LOC_Os01g41630	LOC_Os01g05660	LOC_Os02g12810	LOC_Os01g66230	LOC_Os01g28700	LOC_Os02g33430	LOC_Os06g35090		LOC_Os03g51495	LOC_Os01g08010	LOC_Os04g27730	LOC_Os10g17950	LOC_Os07g34390
LOC_Os04g05450	LOC_Os04g43680	LOC_Os03g27910	LOC_Os07g45880	LOC_Os12g01990	LOC_Os01g41670	LOC_Os01g05790	LOC_Os02g13130	LOC_Os01g67410	LOC_Os01g28840	LOC_Os02g33830	LOC_Os06g37400		LOC_Os03g52570	LOC_Os01g08110	LOC_Os04g28470	LOC_Os10g22370	LOC_Os07g45010
LOC_Os04g06930	LOC_Os04g44470	LOC_Os03g29420	LOC_Os07g49480	LOC_Os12g07030	LOC_Os01g41970	LOC_Os01g05800	LOC_Os02g14000	LOC_Os01g67840	LOC_Os01g28910	LOC_Os02g36020	LOC_Os06g38140		LOC_Os03g53730	LOC_Os01g08150	LOC_Os04g30050	LOC_Os10g26660	LOC_Os08g02520
LOC_Os04g09950	LOC_Os04g50720	LOC_Os03g30050	LOC_Os08g05960	LOC_Os12g24510	LOC_Os01g43190	LOC_Os01g05840	LOC_Os02g16260	LOC_Os01g68050	LOC_Os01g28930	LOC_Os02g36340	LOC_Os06g38340		LOC_Os03g54170	LOC_Os01g08170	LOC_Os04g30320	LOC_Os10g26910	LOC_Os08g03850
LOC_Os04g10450	LOC_Os04g52120	LOC_Os03g30150	LOC_Os08g08760	LOC_Os12g24630	LOC_Os01g43530	LOC_Os01g05860	LOC_Os02g18810	LOC_Os01g68540	LOC_Os01g29000	LOC_Os02g36870	LOC_Os06g38350		LOC_Os03g56710	LOC_Os01g08190	LOC_Os04g34900	LOC_Os10g29660	LOC_Os08g06220
LOC_Os04g11130	LOC_Os04g52930	LOC_Os03g31270	LOC_Os08g09470	LOC_Os12g32230	LOC_Os01g43620	LOC_Os01g05870	LOC_Os02g19110	LOC_Os01g69020	LOC_Os01g29100	LOC_Os02g37940	LOC_Os06g41090		LOC_Os03g58990	LOC_Os01g08260	LOC_Os04g35250	LOC_Os10g39510	LOC_Os08g09210
LOC_Os04g14710	LOC_Os04g57180	LOC_Os03g33000	LOC_Os08g09710	LOC_Os12g34940	LOC_Os01g43760	LOC_Os01g05980	LOC_Os02g19220	LOC_Os01g69830	LOC_Os01g29260	LOC_Os02g38300	LOC_Os06g41510		LOC_Os03g60690	LOC_Os01g08310	LOC_Os04g36040	LOC_Os10g40040	LOC_Os08g11500
LOC_Os04g22200	LOC_Os04g58080	LOC_Os03g33870	LOC_Os08g09720	LOC_Os12g35380	LOC_Os01g45090	LOC_Os01g06020	LOC_Os02g20660	LOC_Os01g70750	LOC_Os01g29340	LOC_Os02g38980	LOC_Os06g41850		LOC_Os03g61190	LOC_Os01g08320	LOC_Os04g37750	LOC_Os11g03760	LOC_Os08g12970
LOC_Os04g32620	LOC_Os04g58240	LOC_Os03g35970	LOC_Os08g11200	LOC_Os12g37270	LOC_Os01g45320	LOC_Os01g06060	LOC_Os02g21430	LOC_Os01g71070	LOC_Os01g29488	LOC_Os02g40030	LOC_Os06g41880		LOC_Os03g63440	LOC_Os01g08340	LOC_Os04g40990	LOC_Os11g04190	LOC_Os08g13850
LOC_Os04g33030	LOC_Os04g59630	LOC_Os03g37060	LOC_Os08g17930	LOC_Os12g37860	LOC_Os01g45520	LOC_Os01g06140	LOC_Os02g22720	LOC_Os01g71320	LOC_Os01g31124	LOC_Os02g40700	LOC_Os06g41960		LOC_Os04g01150	LOC_Os01g08380	LOC_Os04g46060	LOC_Os11g05740	LOC_Os08g31330
LOC_Os04g33760	LOC_Os05g01230	LOC_Os03g38860	LOC_Os08g25220	LOC_Os12g41250	LOC_Os01g46010	LOC_Os01g06150	LOC_Os02g26250	LOC_Os01g72450	LOC_Os01g31270	LOC_Os02g42600	LOC_Os06g45210		LOC_Os04g02040	LOC_Os01g08400	LOC_Os04g56080	LOC_Os11g06990	LOC_Os08g37680
LOC_Os04g34360	LOC_Os05g01780	LOC_Os03g39432	LOC_Os08g27870	Os1000107_at	LOC_Os01g47130	LOC_Os01g06210	LOC_Os02g26560	LOC_Os01g72760	LOC_Os01g31380	LOC_Os02g43430	LOC_Os06g45320		LOC_Os04g03710	LOC_Os01g08410	LOC_Os04g57050	LOC_Os11g08070	LOC_Os08g41500
LOC_Os04g37800	LOC_Os05g02120	LOC_Os03g40220	LOC_Os08g28370	Os1002190_at	LOC_Os01g47360	LOC_Os01g06270	LOC_Os02g26660	LOC_Os01g73005	LOC_Os01g31410	LOC_Os02g43906	LOC_Os06g50400		LOC_Os04g03750	LOC_Os01g08470	LOC_Os04g58870	LOC_Os11g11730	LOC_Os08g42080
LOC_Os04g38026	LOC_Os05g08960	LOC_Os03g40580	LOC_Os08g31080	Os1002655_at	LOC_Os01g47750	LOC_Os01g06280	LOC_Os02g30230	LOC_Os01g73070	LOC_Os01g31430	LOC_Os02g44380	LOC_Os07g01340		LOC_Os04g10400	LOC_Os01g08520	LOC_Os04g59140	LOC_Os11g16530	LOC_Os08g42430
LOC_Os04g40070	LOC_Os05g12190	LOC_Os03g40770	LOC_Os08g31190	Os1006210_x_at	LOC_Os01g47810	LOC_Os01g06310	LOC_Os02g30620	LOC_Os01g73170	LOC_Os01g31460	LOC_Os02g44480	LOC_Os07g05690		LOC_Os04g11360	LOC_Os01g08580	LOC_Os04g59480	LOC_Os11g25950	LOC_Os09g02030
LOC_Os04g41140	LOC_Os05g15230	LOC_Os03g42030	LOC_Os08g34280	Os1011496_at	LOC_Os01g48020	LOC_Os01g06320	LOC_Os02g30730	LOC_Os01g73550	LOC_Os01g31560	LOC_Os02g44910	LOC_Os07g06750		LOC_Os04g12880	LOC_Os01g08590	LOC_Os05g01430	LOC_Os11g29510	LOC_Os09g04090
LOC_Os04g42690	LOC_Os05g15720	LOC_Os03g43900	LOC_Os08g34450	Os1011669_at	LOC_Os01g48030	LOC_Os01g06420	LOC_Os02g32430	LOC_Os01g73720	LOC_Os01g31760	LOC_Os02g45950	LOC_Os07g07570		LOC_Os04g16280	LOC_Os01g08660	LOC_Os05g01635	LOC_Os11g33320	LOC_Os09g06540
LOC_Os04g44700	LOC_Os05g24550	LOC_Os03g45310	LOC_Os08g34850	Os1013825_at	LOC_Os01g48270	LOC_Os01g06490	LOC_Os02g33710	LOC_Os01g74000	LOC_Os01g31850	LOC_Os02g46962	LOC_Os07g08650		LOC_Os04g16560	LOC_Os01g08760	LOC_Os05g01850	LOC_Os11g34310	LOC_Os09g08480
LOC_Os04g45690	LOC_Os05g30280	LOC_Os03g45900	LOC_Os08g38640	Os1018949_at	LOC_Os01g48490	LOC_Os01g06500	LOC_Os02g34500	LOC_Os01g74550	LOC_Os01g32090	LOC_Os02g48630	LOC_Os07g10860		LOC_Os04g16860	LOC_Os01g08780	LOC_Os05g03420	LOC_Os11g34750	LOC_Os09g12350
LOC_Os04g45770	LOC_Os05g30940	LOC_Os03g47000	LOC_Os08g40210	Os1020220_at	LOC_Os01g49060	LOC_Os01g06520	LOC_Os02g34580	LOC_Os02g01050	LOC_Os01g32510	LOC_Os02g49080	LOC_Os07g11360		LOC_Os04g19140	LOC_Os01g08810	LOC_Os05g05030	LOC_Os11g36960	LOC_Os09g12790
LOC_Os04g53930	LOC_Os05g32300	LOC_Os03g47240	LOC_Os08g43810	Os1028667_at	LOC_Os01g49270	LOC_Os01g06660	LOC_Os02g34630	LOC_Os02g01230	LOC_Os01g32930	LOC_Os02g49450	LOC_Os07g17180		LOC_Os04g19280	LOC_Os01g08830	LOC_Os05g08040	LOC_Os11g37140	LOC_Os09g14010
LOC_Os04g56690	LOC_Os05g32860	LOC_Os03g49880	LOC_Os09g02570	Os1029321_at	LOC_Os01g49420	LOC_Os01g06680	LOC_Os02g35880	LOC_Os02g01326	LOC_Os01g33350	LOC_Os02g49992	LOC_Os07g19040		LOC_Os04g19684	LOC_Os01g08850	LOC_Os05g08970	LOC_Os11g42390	LOC_Os09g17110
LOC_Os04g56790	LOC_Os05g33390	LOC_Os03g50760	LOC_Os09g03280	Os1031869_at	LOC_Os01g50470	LOC_Os01g06720	LOC_Os02g36400	LOC_Os02g01450	LOC_Os01g33740	LOC_Os02g50240	LOC_Os07g19290		LOC_Os04g20220	LOC_Os01g09000	LOC_Os05g09732	LOC_Os11g43210	LOC_Os09g18540
LOC_Os04g56900	LOC_Os05g33890	LOC_Os03g53360	LOC_Os09g04720	Os1032287_at	LOC_Os01g50570	LOC_Os01g06740	LOC_Os02g36520	LOC_Os02g01490	LOC_Os01g34010	LOC_Os02g50350	LOC_Os07g20140		LOC_Os04g20700	LOC_Os01g09030	LOC_Os05g10840	LOC_Os11g44510	LOC_Os09g20750
LOC_Os04g58810	LOC_Os05g34920	LOC_Os03g53780	LOC_Os09g06410	Os1038070_at	LOC_Os01g50960	LOC_Os01g06750	LOC_Os02g39300	LOC_Os02g01590	LOC_Os01g34690	LOC_Os02g51770	LOC_Os07g23190		LOC_Os04g22190	LOC_Os01g09080	LOC_Os05g11860	LOC_Os11g45590	LOC_Os09g26590
LOC_Os04g59520	LOC_Os05g36920	LOC_Os03g59460	LOC_Os09g08290	Os1039314_at	LOC_Os01g50990	LOC_Os01g06790	LOC_Os02g40000	LOC_Os02g01590	LOC_Os01g34830	LOC_Os02g52160	LOC_Os07g26480		LOC_Os04g22220	LOC_Os01g09120	LOC_Os05g15090	LOC_Os11g46240	LOC_Os09g37430
LOC_Os05g01730	LOC_Os05g39990	LOC_Os03g59660	LOC_Os09g12400	Os1040844_at	LOC_Os01g51250	LOC_Os01g06876	LOC_Os02g40530	LOC_Os02g01610	LOC_Os01g35240	LOC_Os02g53110	LOC_Os07g27040		LOC_Os04g23460	LOC_Os01g09200	LOC_Os05g15860	LOC_Os12g01540	LOC_Os10g01820
LOC_Os05g02570	LOC_Os05g40140	LOC_Os03g59850	LOC_Os09g16670	Os1041021_at	LOC_Os01g51490	LOC_Os01g06900	LOC_Os02g41550	LOC_Os02g02330	LOC_Os01g35254	LOC_Os02g53210	LOC_Os07g27890		LOC_Os04g25840	LOC_Os01g09230	LOC_Os05g17160	LOC_Os12g05090	LOC_Os10g04010
LOC_Os05g02610	LOC_Os05g43800	LOC_Os03g60960	LOC_Os09g17930	Os1041155_at	LOC_Os01g51550	LOC_Os01g06920	LOC_Os02g42320	LOC_Os02g02450	LOC_Os01g36370	LOC_Os02g54770	LOC_Os07g31000		LOC_Os04g25850	LOC_Os01g09246	LOC_Os05g18780	LOC_Os12g07840	LOC_Os10g06970
LOC_Os05g02900	LOC_Os05g44310	LOC_Os03g62570	LOC_Os09g17990	Os1041566_at	LOC_Os01g51570	LOC_Os01g06940	LOC_Os02g42730	LOC_Os02g02560	LOC_Os01g36430	LOC_Os02g57500	LOC_Os07g31160		LOC_Os04g27670	LOC_Os01g09290	LOC_Os05g18800	LOC_Os12g15460	LOC_Os10g21050
LOC_Os05g03040	LOC_Os05g45450	LOC_Os03g63200	LOC_Os09g19870	Os1042381_at	LOC_Os01g51580	LOC_Os01g07010	LOC_Os02g43760	LOC_Os02g02820	LOC_Os01g36550	LOC_Os02g58500	LOC_Os07g31750		LOC_Os04g28520	LOC_Os01g09320	LOC_Os05g23690	LOC_Os12g19590	LOC_Os10g28000
LOC_Os05g03660	LOC_Os05g47650	LOC_Os03g63240	LOC_Os09g23140	Os1043147_at	LOC_Os01g51680	LOC_Os01g07040	LOC_Os02g44510	LOC_Os02g03100	LOC_Os01g38300	LOC_Os03g02200	LOC_Os07g33450		LOC_Os04g30690	LOC_Os01g09460	LOC_Os05g24270	LOC_Os12g31800	LOC_Os10g32160
LOC_Os05g07210	LOC_Os05g47960	LOC_Os03g63820	LOC_Os09g27480	Os1043245_at	LOC_Os01g51720	LOC_Os01g07080	LOC_Os02g45480	LOC_Os02g03210	LOC_Os01g38440	LOC_Os03g02540	LOC_Os07g34250		LOC_Os04g34370	LOC_Os01g09470	LOC_Os05g24330	LOC_Os12g34380	LOC_Os10g34430
LOC_Os05g07270	LOC_Os05g49330	LOC_Os04g03380	LOC_Os09g28500	Os1044230_at	LOC_Os01g51810	LOC_Os01g07090	LOC_Os02g45500	LOC_Os02g03750	LOC_Os01g38690	LOC_Os03g02730	LOC_Os07g36050		LOC_Os04g39960	LOC_Os01g09510	LOC_Os05g24630	LOC_Os12g36750	LOC_Os10g35830
LOC_Os05g08100	LOC_Os05g49730	LOC_Os04g03450	LOC_Os09g32580	Os1044511_at	LOC_Os01g52280	LOC_Os01g07120	LOC_Os02g47170	LOC_Os02g04030	LOC_Os01g38720	LOC_Os03g03200	LOC_Os07g36370		LOC_Os04g44330	LOC_Os01g09550	LOC_Os05g25280	LOC_Os12g37100	LOC_Os10g36320
LOC_Os05g11220	LOC_Os05g51300	LOC_Os04g04914	LOC_Os09g38890	Os1044722_at	LOC_Os01g52380	LOC_Os01g07370	LOC_Os02g47670	LOC_Os02g04070	LOC_Os01g38760	LOC_Os03g03890	LOC_Os07g39440		LOC_Os04g49290	LOC_Os01g09560	LOC_Os05g26240	LOC_Os12g40450	LOC_Os11g01400
LOC_Os05g12320	LOC_Os06g01410	LOC_Os04g07220	LOC_Os09g39250	Os1045418_at	LOC_Os01g52770	LOC_Os01g07400	LOC_Os02g47840	LOC_Os02g04540	LOC_Os01g38840	LOC_Os03g04960	LOC_Os07g40520		LOC_Os04g50192	LOC_Os01g09580	LOC_Os05g26660	LOC_Os12g42990	LOC_Os11g04760
LOC_Os05g16540	LOC_Os06g01450	LOC_Os04g08400	LOC_Os10g02790	Os1048967_at	LOC_Os01g53180	LOC_Os01g07510	LOC_Os02g47900	LOC_Os02g04590	LOC_Os01g38970	LOC_Os03g05200	LOC_Os07g42390		LOC_Os04g53130	LOC_Os01g09590	LOC_Os05g30920	Os1000382_at	LOC_Os11g06000
LOC_Os05g19764	LOC_Os06g04230	LOC_Os04g14160	LOC_Os10g05140	Os1050886_at	LOC_Os01g53420	LOC_Os01g07530	LOC_Os02g48620	LOC_Os02g04750	LOC_Os01g38980	LOC_Os03g05620	LOC_Os07g42570		LOC_Os04g53550	LOC_Os01g09620	LOC_Os05g33160	Os1010716_at	LOC_Os11g07870
LOC_Os05g23480	LOC_Os06g04790	LOC_Os04g14570	LOC_Os10g16390	Os1051958_at	LOC_Os01g53430	LOC_Os01g07540	LOC_Os02g49000	LOC_Os02g04900	LOC_Os01g39040	LOC_Os03g05780	LOC_Os07g44560		LOC_Os04g53800	LOC_Os01g09670	LOC_Os05g33450	Os1012559_at	LOC_Os11g08550
LOC_Os05g24120	LOC_Os06g11620	LOC_Os04g17560	LOC_Os10g17910	Os1052400_at	LOC_Os01g53590	LOC_Os01g07590	LOC_Os02g49190	LOC_Os02g04960	LOC_Os01g39100	LOC_Os03g09280	LOC_Os07g44770		LOC_Os04g56800	LOC_Os01g09700	LOC_Os05g36150	Os1012649_at	LOC_Os11g09190
LOC_Os05g25560	LOC_Os06g11650	LOC_Os04g19080	LOC_Os10g25487		LOC_Os01g53760	LOC_Os01g07700	LOC_Os02g50174	LOC_Os02g05040	LOC_Os01g39110	LOC_Os03g10120	LOC_Os07g46000		LOC_Os05g04860	LOC_Os01g09760	LOC_Os05g37100	Os1012864_x_at	LOC_Os11g09360
LOC_Os05g25950	LOC_Os06g13040	LOC_Os04g20420	LOC_Os10g29740		LOC_Os01g53830	LOC_Os01g07730	LOC_Os02g51140	LOC_Os02g05620	LOC_Os01g39190	LOC_Os03g11660	LOC_Os07g46770		LOC_Os05g06390	LOC_Os01g09790	LOC_Os05g37670	Os1013107_at	LOC_Os11g28520
LOC_Os05g28150	LOC_Os06g13820	LOC_Os04g20774	LOC_Os10g30560		LOC_Os01g54170	LOC_Os01g07760	LOC_Os02g51440	LOC_Os02g06160	LOC_Os01g39385	LOC_Os03g12010	LOC_Os07g47550		LOC_Os05g13750	LOC_Os01g09800	LOC_Os05g38260	Os1013589_at	LOC_Os11g35410
LOC_Os05g28180	LOC_Os06g14550	LOC_Os04g22510	LOC_Os10g33840		LOC_Os01g54280	LOC_Os01g07790	LOC_Os02g51880	LOC_Os02g06540	LOC_Os01g39480	LOC_Os03g12110	LOC_Os08g01470		LOC_Os05g16360	LOC_Os01g09830	LOC_Os05g39490	Os1014684_at	LOC_Os11g37920
LOC_Os05g31750	LOC_Os06g15360	LOC_Os04g22930	LOC_Os10g34470		LOC_Os01g54310	LOC_Os01g07800	LOC_Os02g51930	LOC_Os02g06690	LOC_Os01g39510	LOC_Os03g14800	LOC_Os08g01540		LOC_Os05g16410	LOC_Os01g09850	LOC_Os05g40710	Os1014921_at	LOC_Os12g03390
LOC_Os05g34000	LOC_Os06g19360	LOC_Os04g23490	LOC_Os10g38450		LOC_Os01g54630	LOC_Os01g07870	LOC_Os02g52140	LOC_Os02g06960	LOC_Os01g39520	LOC_Os03g15590	LOC_Os08g02280		LOC_Os05g18830	LOC_Os01g09860	LOC_Os05g41780	Os1015557_at	LOC_Os12g03440
LOC_Os05g35820	LOC_Os06g20900	LOC_Os04g26440	LOC_Os11g10280		LOC_Os01g55780	LOC_Os01g07990	LOC_Os02g53420	LOC_Os02g07260	LOC_Os01g39650	LOC_Os03g16000	LOC_Os08g04600		LOC_Os05g18860	LOC_Os01g09870	LOC_Os05g45300	Os1016444_x_at	LOC_Os12g03630
LOC_Os05g36010	LOC_Os06g24180	LOC_Os04g27680	LOC_Os11g11920		LOC_Os01g55870	LOC_Os01g08020	LOC_Os02g54080	LOC_Os02g08000	LOC_Os01g39690	LOC_Os03g16350	LOC_Os08g07180		LOC_Os05g20420	LOC_Os01g09880	LOC_Os05g48260	Os1017906_at	LOC_Os12g13100
LOC_Os05g37730	LOC_Os06g24970	LOC_Os04g28540	LOC_Os11g17710		LOC_Os01g56140	LOC_Os01g08080	LOC_Os02g54254	LOC_Os02g10160	LOC_Os01g40040	LOC_Os03g17540	LOC_Os08g07380		LOC_Os05g25330	LOC_Os01g10020	LOC_Os05g49390	Os1018210_at	LOC_Os12g13860
LOC_Os05g38350	LOC_Os06g29970	LOC_Os04g30810	LOC_Os11g20430		LOC_Os01g57020	LOC_Os01g08160	LOC_Os02g54910	LOC_Os02g11930	LOC_Os01g40070	LOC_Os03g17980	LOC_Os08g09590		LOC_Os05g28320	LOC_Os01g10310	LOC_Os05g50270	Os1026809_at	LOC_Os12g15120
LOC_Os05g39540	LOC_Os06g30460	LOC_Os04g32940	LOC_Os11g22660		LOC_Os01g57073	LOC_Os01g08270	LOC_Os02g56000	LOC_Os02g12840	LOC_Os01g40180	LOC_Os03g20470	LOC_Os08g14730		LOC_Os05g32400	LOC_Os01g10320	LOC_Os06g02100	Os1026944_at	LOC_Os12g18200
LOC_Os05g39540	LOC_Os06g32720	LOC_Os04g33670	LOC_Os11g24590		LOC_Os01g57280	LOC_Os01g08280	LOC_Os02g57420	LOC_Os02g13290	LOC_Os01g40480	LOC_Os03g20840	LOC_Os08g17580		LOC_Os05g34330	LOC_Os01g10504	LOC_Os06g07330	Os1027584_at	LOC_Os12g31370
LOC_Os05g40060	LOC_Os06g33600	LOC_Os04g34050	LOC_Os11g29110		LOC_Os01g57550	LOC_Os01g08290	LOC_Os02g57510	LOC_Os02g13480	LOC_Os01g40770	LOC_Os03g20870	LOC_Os08g17655		LOC_Os05g34450	LOC_Os01g10530	LOC_Os06g10190	Os1028652_at	LOC_Os12g38950
LOC_Os05g41610	LOC_Os06g34790	LOC_Os04g34340	LOC_Os11g29750		LOC_Os01g57760	LOC_Os01g08370	LOC_Os02g57710	LOC_Os02g13965	LOC_Os01g41050	LOC_Os03g20949	LOC_Os08g17910		LOC_Os05g35840	LOC_Os01g10600	LOC_Os06g11200	Os1030160_at	LOC_Os12g41910
LOC_Os05g46190	LOC_Os06g35550	LOC_Os04g34740	LOC_Os11g34190		LOC_Os01g58660	LOC_Os01g08430	LOC_Os02g58139	LOC_Os02g14360	LOC_Os01g41090	LOC_Os03g21030	LOC_Os08g19730		LOC_Os05g40230	LOC_Os01g10690	LOC_Os06g18760	Os1030268_at	LOC_Os12g43590
LOC_Os05g49150	LOC_Os06g39880	LOC_Os04g37890	LOC_Os11g40200		LOC_Os01g59230	LOC_Os01g08440	LOC_Os03g01100	LOC_Os02g15594	LOC_Os01g41140	LOC_Os03g21830	LOC_Os08g29010		LOC_Os05g40430	LOC_Os01g10820	LOC_Os06g21880	Os1031682_at	LOC_Os12g44070
LOC_Os05g49160	LOC_Os06g40560	LOC_Os04g38470	LOC_Os11g40490		LOC_Os01g59360	LOC_Os01g08460	LOC_Os03g01190	LOC_Os02g15730	LOC_Os01g41290	LOC_Os03g22690	LOC_Os08g30850		LOC_Os05g41150	LOC_Os01g10830	LOC_Os06g30960	Os1032308_at	Os1005260_at
LOC_Os05g49530	LOC_Os06g41160	LOC_Os04g43580	LOC_Os11g40560		LOC_Os01g59680	LOC_Os01g08510	LOC_Os03g02010	LOC_Os02g17780	LOC_Os01g41530	LOC_Os03g24940	LOC_Os08g31170		LOC_Os05g43050	LOC_Os01g10840	LOC_Os06g31570	Os1033973_at	Os1006286_at
LOC_Os05g50560	LOC_Os06g43590	LOC_Os04g44170	LOC_Os11g41920		LOC_Os01g60250	LOC_Os01g08560	LOC_Os03g02160	LOC_Os02g17880	LOC_Os01g41750	LOC_Os03g30130	LOC_Os08g31740		LOC_Os05g43960	LOC_Os01g10930	LOC_Os06g34870	Os1034888_at	Os1007323_x_at
LOC_Os06g04080	LOC_Os06g43930	LOC_Os04g45120	LOC_Os11g41950		LOC_Os01g60480	LOC_Os01g08570	LOC_Os03g05420	LOC_Os02g17900	LOC_Os01g41770	LOC_Os03g31180	LOC_Os08g34430		LOC_Os05g44030	LOC_Os01g11040	LOC_Os06g35490	Os1035340_at	Os1009854_x_at
LOC_Os06g05250	LOC_Os06g44080	LOC_Os04g45630	LOC_Os11g43030		LOC_Os01g61020	LOC_Os01g08600	LOC_Os03g05480	LOC_Os02g18430	LOC_Os01g41834	LOC_Os03g32590	LOC_Os08g36380		LOC_Os05g44110	LOC_Os01g11070	LOC_Os06g35700	Os1035462_at	Os1013276_at
LOC_Os06g05920	LOC_Os06g44910	LOC_Os04g45700	LOC_Os11g47410		LOC_Os01g61110	LOC_Os01g08610	LOC_Os03g05760	LOC_Os02g20160	LOC_Os01g41890	LOC_Os03g34129	LOC_Os08g37170		LOC_Os05g44916	LOC_Os01g11110	LOC_Os06g36930	Os1037362_at	Os1013848_at
LOC_Os06g06900	LOC_Os06g46830	LOC_Os04g46350	LOC_Os11g47900		LOC_Os01g61810	LOC_Os01g08650	LOC_Os03g06090	LOC_Os02g20420	LOC_Os01g42060	LOC_Os03g36630	LOC_Os08g41054		LOC_Os05g46530	LOC_Os01g11120	LOC_Os06g38740	Os1039039_at	Os1014587_at
LOC_Os06g06990	LOC_Os06g47630	LOC_Os04g46680	LOC_Os12g04340		LOC_Os01g62220	LOC_Os01g08680	LOC_Os03g06379	LOC_Os02g20550	LOC_Os01g42294	LOC_Os03g42010	LOC_Os08g41570		LOC_Os05g46750	LOC_Os01g11260	LOC_Os06g39250	Os1039453_at	Os1015646_at
LOC_Os06g07100	LOC_Os06g48240	LOC_Os04g48630	LOC_Os12g04860		LOC_Os01g62410	LOC_Os01g08700	LOC_Os03g07160	LOC_Os02g21220	LOC_Os01g42420	LOC_Os03g42830	LOC_Os08g44170		LOC_Os05g50640	LOC_Os01g11340	LOC_Os06g41030	Os1039950_at	Os1016628_at
LOC_Os06g08090	LOC_Os06g49730	LOC_Os04g49020	LOC_Os12g05100		LOC_Os01g62610	LOC_Os01g08750	LOC_Os03g07990	LOC_Os02g21230	LOC_Os01g42760	LOC_Os03g43020	LOC_Os09g08100		LOC_Os05g50790	LOC_Os01g11414	LOC_Os06g43910	Os1042577_at	Os1018741_x_at
LOC_Os06g10410	LOC_Os06g50146	LOC_Os04g50070	LOC_Os12g05420		LOC_Os01g62820	LOC_Os01g08770	LOC_Os03g08230	LOC_Os02g21810	LOC_Os01g42840	LOC_Os03g43760	LOC_Os09g13120		LOC_Os06g05430	LOC_Os01g11414	LOC_Os06g43920	Os1044393_at	Os1024440_at
LOC_Os06g10930	LOC_Os06g50390	LOC_Os04g51930	LOC_Os12g06840		LOC_Os01g64000	LOC_Os01g08840	LOC_Os03g08770	LOC_Os02g22700	LOC_Os01g43080	LOC_Os03g43840	LOC_Os09g18550		LOC_Os06g06580	LOC_Os01g11430	LOC_Os06g44300	Os1045039_at	Os1026067_at
LOC_Os06g11420	LOC_Os07g02920	LOC_Os04g52420	LOC_Os12g07880		LOC_Os01g64210	LOC_Os01g08870	LOC_Os03g09100	LOC_Os02g23950	LOC_Os01g43430	LOC_Os03g44050	LOC_Os09g21290		LOC_Os06g07460	LOC_Os01g11460	LOC_Os06g45250	Os1045111_at	Os1026211_at
LOC_Os06g12250	LOC_Os07g03750	LOC_Os04g54560	LOC_Os12g09660		LOC_Os01g64990	LOC_Os01g08880	LOC_Os03g09920	LOC_Os02g24340	LOC_Os01g43740	LOC_Os03g44200	LOC_Os09g21440		LOC_Os06g08120	LOC_Os01g11500	LOC_Os06g46372	Os1045230_at	Os1028126_at
LOC_Os06g12660	LOC_Os07g04060	LOC_Os04g55170	LOC_Os12g13850		LOC_Os01g65094	LOC_Os01g09100	LOC_Os03g10350	LOC_Os02g24720	LOC_Os01g43774	LOC_Os03g46681	LOC_Os09g25480		LOC_Os06g08710	LOC_Os01g11550	LOC_Os07g01750	Os1045571_at	Os1029495_at
LOC_Os06g14510	LOC_Os07g08060	LOC_Os04g55390	LOC_Os12g17690		LOC_Os01g65240	LOC_Os01g09140	LOC_Os03g10790	LOC_Os02g24740	LOC_Os01g44370	LOC_Os03g47920	LOC_Os09g26290		LOC_Os06g09020	LOC_Os01g11620	LOC_Os07g05365	Os1046235_at	Os1029777_at
LOC_Os06g17490	LOC_Os07g09050	LOC_Os04g56460	LOC_Os12g22620		LOC_Os01g65490	LOC_Os01g09252	LOC_Os03g13240	LOC_Os02g24800	LOC_Os01g45430	LOC_Os03g48010	LOC_Os09g30458		LOC_Os06g14700	LOC_Os01g11650	LOC_Os07g20280	Os1046440_at	Os1029782_at
LOC_Os06g18900	LOC_Os07g09670	LOC_Os04g57080	LOC_Os12g25390		LOC_Os01g66030	LOC_Os01g09260	LOC_Os03g13614	LOC_Os02g25640	LOC_Os01g45650	LOC_Os03g48140	LOC_Os09g31100		LOC_Os06g14730	LOC_Os01g11660	LOC_Os07g20340	Os1046887_at	Os1029861_at
LOC_Os06g20300	LOC_Os07g10170	LOC_Os04g58010	LOC_Os12g26060		LOC_Os01g66260	LOC_Os01g09280	LOC_Os03g14120	LOC_Os02g26140	LOC_Os01g45970	LOC_Os03g48370	LOC_Os09g34080		LOC_Os06g17600	LOC_Os01g11750	LOC_Os07g23720	Os1048515_at	Os1030469_at
LOC_Os06g20840	LOC_Os07g13560	LOC_Os05g01490	LOC_Os12g30850		LOC_Os01g66990	LOC_Os01g09300	LOC_Os03g14520	LOC_Os02g27350	LOC_Os01g46210	LOC_Os03g48660	LOC_Os09g39280		LOC_Os06g19170	LOC_Os01g11760	LOC_Os07g25890	Os1048867_at	Os1030710_at
LOC_Os06g21960	LOC_Os07g17770	LOC_Os05g01830	LOC_Os12g31040		LOC_Os01g68400	LOC_Os01g09305	LOC_Os03g15650	LOC_Os02g27690	LOC_Os01g47040	LOC_Os03g48850	LOC_Os10g04074		LOC_Os06g20110	LOC_Os01g11790	LOC_Os07g26870	Os1050364_at	Os1030711_at
LOC_Os06g23684	LOC_Os07g26660	LOC_Os05g03200	LOC_Os12g35480		LOC_Os01g68490	LOC_Os01g09330	LOC_Os03g16130	LOC_Os02g28310	LOC_Os01g47500	LOC_Os03g48970	LOC_Os10g04630		LOC_Os06g20310	LOC_Os01g11810	LOC_Os07g27370	Os1053959_at	Os1031420_at
LOC_Os06g24420	LOC_Os07g29520	LOC_Os05g04060	LOC_Os12g36620		LOC_Os01g68510	LOC_Os01g09370	LOC_Os03g16570	LOC_Os02g28330	LOC_Os01g47510	LOC_Os03g49490	LOC_Os10g06740		LOC_Os06g21260	LOC_Os01g11900	LOC_Os07g27610		Os1032075_at
LOC_Os06g26210	LOC_Os07g31500	LOC_Os05g05920	LOC_Os12g39250		LOC_Os01g68760	LOC_Os01g09410	LOC_Os03g17050	LOC_Os02g29220	LOC_Os01g47890	LOC_Os03g50290	LOC_Os10g08980		LOC_Os06g22050	LOC_Os01g11910	LOC_Os07g28760		Os1032625_at
LOC_Os06g29340	LOC_Os07g31530	LOC_Os05g07720	LOC_Os12g39530		LOC_Os01g69240	LOC_Os01g09420	LOC_Os03g17180	LOC_Os02g29740	LOC_Os01g48180	LOC_Os03g50740	LOC_Os10g10540		LOC_Os06g22340	LOC_Os01g11920	LOC_Os07g31030		Os1035110_at
LOC_Os06g30480	LOC_Os07g32230	LOC_Os05g08280	LOC_Os12g39850		LOC_Os01g70160	LOC_Os01g09430	LOC_Os03g17310	LOC_Os02g30060	LOC_Os01g49030	LOC_Os03g52080	LOC_Os10g11860		LOC_Os06g22420	LOC_Os01g12000	LOC_Os07g31070		Os1035584_at
LOC_Os06g33420	LOC_Os07g32470	LOC_Os05g08300	Os1001361_at		LOC_Os01g70830	LOC_Os01g09480	LOC_Os03g20310	LOC_Os02g30080	LOC_Os01g49240	LOC_Os03g52720	LOC_Os10g14040		LOC_Os06g23210	LOC_Os01g12070	LOC_Os07g32040		Os1036735_at
LOC_Os06g33610	LOC_Os07g37400	LOC_Os05g08380	Os1001847_at		LOC_Os01g71300	LOC_Os01g09540	LOC_Os03g20350	LOC_Os02g31840	LOC_Os01g49440	LOC_Os03g53000	LOC_Os10g15180		LOC_Os06g23220	LOC_Os01g12110	LOC_Os07g32900		Os1036806_at
LOC_Os06g34550	LOC_Os07g38890	LOC_Os05g10780	Os1003087_at		LOC_Os01g71474	LOC_Os01g09570	LOC_Os03g20520	LOC_Os02g32180	LOC_Os01g49550	LOC_Os03g53960	LOC_Os10g17750		LOC_Os06g24200	LOC_Os01g12160	LOC_Os07g33440		Os1036949_at
LOC_Os06g35200	LOC_Os07g39960	LOC_Os05g11400	Os1003793_at		LOC_Os01g71700	LOC_Os01g09730	LOC_Os03g21530	LOC_Os02g32310	LOC_Os01g49614	LOC_Os03g55164	LOC_Os10g20220		LOC_Os06g25690	LOC_Os01g12180	LOC_Os07g35380		Os1038483_at
LOC_Os06g36480	LOC_Os07g40080	LOC_Os05g11960	Os1005032_x_at		LOC_Os01g72270	LOC_Os01g10050	LOC_Os03g21840	LOC_Os02g32504	LOC_Os01g49880	LOC_Os03g55180	LOC_Os10g22350		LOC_Os06g26150	LOC_Os01g12260	LOC_Os07g43780		Os1038588_at
LOC_Os06g38130	LOC_Os07g44440	LOC_Os05g14470	Os1005323_at		LOC_Os01g72390	LOC_Os01g10060	LOC_Os03g21990	LOC_Os02g32580	LOC_Os01g50410	LOC_Os03g55320	LOC_Os10g23150		LOC_Os06g29950	LOC_Os01g12390	LOC_Os07g47520		Os1038691_at
LOC_Os06g38600	LOC_Os07g44460	LOC_Os05g15710	Os1007280_at		LOC_Os01g72820	LOC_Os01g10080	LOC_Os03g24040	LOC_Os02g34790	LOC_Os01g50580	LOC_Os03g55670	LOC_Os10g24010		LOC_Os06g32980	LOC_Os01g12420	LOC_Os07g48280		Os1039919_at
LOC_Os06g39080	LOC_Os07g48320	LOC_Os05g15740	Os1011903_at		LOC_Os01g73100	LOC_Os01g10110	LOC_Os03g26310	LOC_Os02g35310	LOC_Os01g50600	LOC_Os03g55784	LOC_Os10g26010		LOC_Os06g36320	LOC_Os01g12430	LOC_Os07g48330		Os1039979_at
LOC_Os06g39210	LOC_Os07g48760	LOC_Os05g17990	Os1012880_at		LOC_Os01g73430	LOC_Os01g10130	LOC_Os03g27310	LOC_Os02g35940	LOC_Os01g50700	LOC_Os03g56660	LOC_Os10g26590		LOC_Os06g36880	LOC_Os01g12460	LOC_Os08g02570		Os1040141_at
LOC_Os06g39470	LOC_Os07g49150	LOC_Os05g18940	Os1013178_at		LOC_Os01g73460	LOC_Os01g10150	LOC_Os03g27820	LOC_Os02g36720	LOC_Os01g51420	LOC_Os03g58250	LOC_Os10g27480		LOC_Os06g37690	LOC_Os01g12640	LOC_Os08g05270		Os1040653_at
LOC_Os06g39640	LOC_Os08g01260	LOC_Os05g21200	Os1013244_at		LOC_Os01g73880	LOC_Os01g10250	LOC_Os03g29410	LOC_Os02g36810	LOC_Os01g51500	LOC_Os03g58700	LOC_Os10g28780		LOC_Os06g37810	LOC_Os01g12650	LOC_Os08g05710		Os1041031_at
LOC_Os06g39820	LOC_Os08g01570	LOC_Os05g22500	Os1015555_at		LOC_Os01g74360	LOC_Os01g10350	LOC_Os03g29960	LOC_Os02g37800	LOC_Os01g51510	LOC_Os03g59070	LOC_Os10g29380		LOC_Os06g40860	LOC_Os01g12660	LOC_Os08g05820		Os1041325_at
LOC_Os06g41940	LOC_Os08g02830	LOC_Os05g22580	Os1016625_at		LOC_Os01g74440	LOC_Os01g10370	LOC_Os03g31634	LOC_Os02g39090	LOC_Os01g51620	LOC_Os03g60600	LOC_Os10g31320		LOC_Os06g41690	LOC_Os01g12700	LOC_Os08g07040		Os1041596_at
LOC_Os06g43880	LOC_Os08g03070	LOC_Os05g23790	Os1016793_x_at		LOC_Os02g01190	LOC_Os01g10400	LOC_Os03g31940	LOC_Os02g39230	LOC_Os01g52190	LOC_Os03g60700	LOC_Os10g32790		LOC_Os06g47110	LOC_Os01g12860	LOC_Os08g08420		Os1041607_at
LOC_Os06g44110	LOC_Os08g06700	LOC_Os05g23970	Os1018743_at		LOC_Os02g01530	LOC_Os01g10440	LOC_Os03g31980	LOC_Os02g39260	LOC_Os01g52530	LOC_Os03g61710	LOC_Os10g42850		LOC_Os06g51440	LOC_Os01g12870	LOC_Os08g08440		Os1041956_at
LOC_Os06g47620	LOC_Os08g07670	LOC_Os05g27240	Os1022173_at		LOC_Os02g01825	LOC_Os01g10450	LOC_Os03g33012	LOC_Os02g40260	LOC_Os01g52690	LOC_Os03g62790	LOC_Os11g02920		LOC_Os07g01880	LOC_Os01g12880	LOC_Os08g10360		Os1042248_at
LOC_Os06g48020	LOC_Os08g10480	LOC_Os05g32380	Os1025555_at		LOC_Os02g01970	LOC_Os01g10590	LOC_Os03g33100	LOC_Os02g40440	LOC_Os01g53650	LOC_Os03g63090	LOC_Os11g07330		LOC_Os07g02400	LOC_Os01g12890	LOC_Os08g12930		Os1042829_at
LOC_Os06g49000	LOC_Os08g10500	LOC_Os05g38300	Os1026627_at		LOC_Os02g02110	LOC_Os01g10630	LOC_Os03g35640	LOC_Os02g40550	LOC_Os01g54060	LOC_Os03g64210	LOC_Os11g08760		LOC_Os07g02490	LOC_Os01g12900	LOC_Os08g15490		Os1042883_at
LOC_Os07g01260	LOC_Os08g11070	LOC_Os05g39160	Os1027543_at		LOC_Os02g02400	LOC_Os01g10640	LOC_Os03g37100	LOC_Os02g40750	LOC_Os01g54140	LOC_Os04g08310	LOC_Os11g10740		LOC_Os07g03260	LOC_Os01g13030	LOC_Os08g15990		Os1043313_at
LOC_Os07g01310	LOC_Os08g12890	LOC_Os05g39860	Os1028011_at		LOC_Os02g02524	LOC_Os01g10680	LOC_Os03g38590	LOC_Os02g41460	LOC_Os01g54260	LOC_Os04g08370	LOC_Os11g13940		LOC_Os07g03990	LOC_Os01g13040	LOC_Os08g16460		Os1043851_at
LOC_Os07g03950	LOC_Os08g15330	LOC_Os05g39920	Os1028997_at		LOC_Os02g03420	LOC_Os01g10700	LOC_Os03g40700	LOC_Os02g42380	LOC_Os01g54520	LOC_Os04g09390	LOC_Os11g19770		LOC_Os07g04780	LOC_Os01g13070	LOC_Os08g25440		Os1044237_at
LOC_Os07g05110	LOC_Os08g16540	LOC_Os05g40450	Os1029023_at		LOC_Os02g03470	LOC_Os01g10740	LOC_Os03g42740	LOC_Os02g43170	LOC_Os01g54640	LOC_Os04g10380	LOC_Os11g20080		LOC_Os07g05270	LOC_Os01g13160	LOC_Os08g30860		Os1044780_at
LOC_Os07g07070	LOC_Os08g21810	LOC_Os05g40620	Os1029037_at		LOC_Os02g03640	LOC_Os01g10890	LOC_Os03g42820	LOC_Os02g43220	LOC_Os01g55100	LOC_Os04g21110	LOC_Os11g22920		LOC_Os07g08000	LOC_Os01g13200	LOC_Os08g36170		Os1044882_at
LOC_Os07g07440	LOC_Os08g24330	LOC_Os05g40650	Os1029571_at		LOC_Os02g04410	LOC_Os01g10900	LOC_Os03g42840	LOC_Os02g43290	LOC_Os01g55430	LOC_Os04g23830	LOC_Os11g23160		LOC_Os07g08010	LOC_Os01g13210	LOC_Os08g38760		Os1045619_at
LOC_Os07g11380	LOC_Os08g25080	LOC_Os05g40730	Os1029658_at		LOC_Os02g04700	LOC_Os01g11054	LOC_Os03g43910	LOC_Os02g43710	LOC_Os01g55520	LOC_Os04g24450	LOC_Os11g24550		LOC_Os07g08850	LOC_Os01g13280	LOC_Os08g39040		Os1048260_at
LOC_Os07g11410	LOC_Os08g29590	LOC_Os05g41230	Os1030036_at		LOC_Os02g05220	LOC_Os01g11160	LOC_Os03g44510	LOC_Os02g44340	LOC_Os01g55620	LOC_Os04g27260	LOC_Os11g24670		LOC_Os07g10550	LOC_Os01g13340	LOC_Os08g40390		Os1048630_at
LOC_Os07g13600	LOC_Os08g30480	LOC_Os05g42090	Os1030188_at		LOC_Os02g05730	LOC_Os01g11200	LOC_Os03g45770	LOC_Os02g44654	LOC_Os01g55690	LOC_Os04g30210	LOC_Os11g28184		LOC_Os07g11330	LOC_Os01g13350	LOC_Os08g41170		Os1049507_at
LOC_Os07g13660	LOC_Os08g36820	LOC_Os05g45180	Os1031203_at		LOC_Os02g05910	LOC_Os01g11220	LOC_Os03g47500	LOC_Os02g45380	LOC_Os01g56020	LOC_Os04g30280	LOC_Os11g34990		LOC_Os07g14410	LOC_Os01g13370	LOC_Os08g42550		Os1049592_at
LOC_Os07g16070	LOC_Os08g38120	LOC_Os05g45360	Os1032188_at		LOC_Os02g06150	LOC_Os01g11230	LOC_Os03g48940	LOC_Os02g45910	LOC_Os01g56050	LOC_Os04g31030	LOC_Os11g36320		LOC_Os07g16190	LOC_Os01g13404	LOC_Os09g08300		Os1051130_at
LOC_Os07g17080	LOC_Os08g42890	LOC_Os05g45430	Os1033810_at		LOC_Os02g06180	LOC_Os01g11240	LOC_Os03g49640	LOC_Os02g46260	LOC_Os01g56620	LOC_Os04g32970	LOC_Os11g38180		LOC_Os07g16330	LOC_Os01g13420	LOC_Os09g08620		Os1051827_at
LOC_Os07g17970	LOC_Os08g43200	LOC_Os05g45980	Os1033814_at		LOC_Os02g06260	LOC_Os01g11250	LOC_Os03g50850	LOC_Os02g46275	LOC_Os01g57230	LOC_Os04g33440	LOC_Os11g38850		LOC_Os07g17210	LOC_Os01g13430	LOC_Os09g09820		Os1052099_at
LOC_Os07g23410	LOC_Os08g44390	LOC_Os05g46030	Os1033829_at		LOC_Os02g06280	LOC_Os01g11330	LOC_Os03g50880	LOC_Os02g46500	LOC_Os01g57270	LOC_Os04g34440	LOC_Os11g40430		LOC_Os07g18310	LOC_Os01g13500	LOC_Os09g09990		Os1053694_at
LOC_Os07g25820	LOC_Os09g03620	LOC_Os05g49630	Os1034219_at		LOC_Os02g06490	LOC_Os01g11370	LOC_Os03g50900	LOC_Os02g46740	LOC_Os01g57590	LOC_Os04g35520	LOC_Os11g40750		LOC_Os07g18760	LOC_Os01g13520	LOC_Os09g15060		Os1054210_at
LOC_Os07g25830	LOC_Os09g03890	LOC_Os05g50020	Os1035548_at		LOC_Os02g06510	LOC_Os01g11400	LOC_Os03g53590	LOC_Os02g47100	LOC_Os01g57610	LOC_Os04g37760	LOC_Os11g41380		LOC_Os07g19210	LOC_Os01g13530	LOC_Os09g16510		Os1055282_at
LOC_Os07g25840	LOC_Os09g05100	LOC_Os05g50290	Os1037596_at		LOC_Os02g06600	LOC_Os01g11510	LOC_Os03g53630	LOC_Os02g47390	LOC_Os01g57780	LOC_Os04g37790	LOC_Os11g42630		LOC_Os07g20290	LOC_Os01g13560	LOC_Os09g17152
LOC_Os07g26630	LOC_Os09g11210	LOC_Os05g51270	Os1037750_at		LOC_Os02g06610	LOC_Os01g11580	LOC_Os03g55270	LOC_Os02g48094	LOC_Os01g58510	LOC_Os04g37950	LOC_Os11g45320		LOC_Os07g20380	LOC_Os01g13590	LOC_Os09g17890
LOC_Os07g28590	LOC_Os09g14450	LOC_Os06g02660	Os1040087_at		LOC_Os02g06620	LOC_Os01g11590	LOC_Os03g55330	LOC_Os02g49650	LOC_Os01g58610	LOC_Os04g38340	LOC_Os12g01180		LOC_Os07g23210	LOC_Os01g13660	LOC_Os09g24830
LOC_Os07g31650	LOC_Os09g16980	LOC_Os06g02910	Os1040300_at		LOC_Os02g06660	LOC_Os01g11670	LOC_Os03g56580	LOC_Os02g49840	LOC_Os01g59100	LOC_Os04g38700	LOC_Os12g03899		LOC_Os07g27310	LOC_Os01g13730	LOC_Os09g25540
LOC_Os07g32050	LOC_Os09g17360	LOC_Os06g05300	Os1040623_at		LOC_Os02g06790	LOC_Os01g11710	LOC_Os03g57160	LOC_Os02g51090	LOC_Os01g59480	LOC_Os04g40090	LOC_Os12g05030		LOC_Os07g28570	LOC_Os01g14010	LOC_Os09g27550
LOC_Os07g32450	LOC_Os09g21120	LOC_Os06g08880	Os1041473_at		LOC_Os02g07020	LOC_Os01g11860	LOC_Os03g57170	LOC_Os02g51200	LOC_Os01g59640	LOC_Os04g40520	LOC_Os12g06830		LOC_Os07g29840	LOC_Os01g14020	LOC_Os09g28520
LOC_Os07g32510	LOC_Os09g25420	LOC_Os06g10970	Os1041578_at		LOC_Os02g07070	LOC_Os01g11946	LOC_Os03g57210	LOC_Os02g51320	LOC_Os01g59920	LOC_Os04g40980	LOC_Os12g08680		LOC_Os07g30030	LOC_Os01g14040	LOC_Os09g30200
LOC_Os07g34140	LOC_Os09g28150	LOC_Os06g11610	Os1042315_at		LOC_Os02g07210	LOC_Os01g11960	LOC_Os03g57500	LOC_Os02g51430	LOC_Os01g60080	LOC_Os04g41470	LOC_Os12g12800		LOC_Os07g31770	LOC_Os01g14050	LOC_Os09g32670
LOC_Os07g34340	LOC_Os09g28750	LOC_Os06g12930	Os1042382_at		LOC_Os02g07650	LOC_Os01g12080	LOC_Os03g58640	LOC_Os02g51540	LOC_Os01g60170	LOC_Os04g42210	LOC_Os12g13260		LOC_Os07g34070	LOC_Os01g14080	LOC_Os09g35740
LOC_Os07g34760	LOC_Os09g29050	LOC_Os06g13110	Os1042746_at		LOC_Os02g07670	LOC_Os01g12100	LOC_Os03g58780	LOC_Os02g53060	LOC_Os01g60910	LOC_Os04g42880	LOC_Os12g14360		LOC_Os07g34130	LOC_Os01g14090	LOC_Os09g36990
LOC_Os07g36110	LOC_Os09g31270	LOC_Os06g13130	Os1044837_at		LOC_Os02g08030	LOC_Os01g12200	LOC_Os03g59250	LOC_Os02g54070	LOC_Os01g61140	LOC_Os04g42980	LOC_Os12g15500		LOC_Os07g36720	LOC_Os01g14100	LOC_Os09g38170
LOC_Os07g38530	LOC_Os09g31486	LOC_Os06g13140	Os1044859_at		LOC_Os02g08210	LOC_Os01g12210	LOC_Os03g59450	LOC_Os02g54540	LOC_Os01g61240	LOC_Os04g43164	LOC_Os12g18070		LOC_Os07g37620	LOC_Os01g14110	LOC_Os09g39200
LOC_Os07g38760	LOC_Os09g38200	LOC_Os06g13310	Os1044933_at		LOC_Os02g08530	LOC_Os01g12220	LOC_Os03g60710	LOC_Os02g55130	LOC_Os01g61470	LOC_Os04g45670	LOC_Os12g30800		LOC_Os07g38560	LOC_Os01g14230	LOC_Os10g01630
LOC_Os07g40630	LOC_Os09g38920	LOC_Os06g13370	Os1045285_at		LOC_Os02g09290	LOC_Os01g12230	LOC_Os03g62250	LOC_Os02g55180	LOC_Os01g61840	LOC_Os04g45970	LOC_Os12g30970		LOC_Os07g45530	LOC_Os01g14420	LOC_Os10g02284
LOC_Os07g42200	LOC_Os10g01700	LOC_Os06g13450	Os1045503_at		LOC_Os02g09310	LOC_Os01g12280	LOC_Os03g62770	LOC_Os02g55190	LOC_Os01g62560	LOC_Os04g46020	LOC_Os12g33390		LOC_Os07g47410	LOC_Os01g14530	LOC_Os10g02625
LOC_Os07g42590	LOC_Os10g02840	LOC_Os06g13630	Os1045783_at		LOC_Os02g09330	LOC_Os01g12330	LOC_Os03g63670	LOC_Os02g55950	LOC_Os01g62670	LOC_Os04g47260	LOC_Os12g38260		LOC_Os07g48940	LOC_Os01g14540	LOC_Os10g04530
LOC_Os07g43160	LOC_Os10g04674	LOC_Os06g14540	Os1046063_at		LOC_Os02g09620	LOC_Os01g12400	LOC_Os03g63770	LOC_Os02g57800	LOC_Os01g63010	LOC_Os04g47400	LOC_Os12g38450		LOC_Os08g03820	LOC_Os01g14550	LOC_Os10g05410
LOC_Os07g44860	LOC_Os10g28350	LOC_Os06g14810	Os1047296_at		LOC_Os02g10100	LOC_Os01g12480	LOC_Os03g64080	LOC_Os02g58460	LOC_Os01g63510	LOC_Os04g48416	LOC_Os12g39300		LOC_Os08g03860	LOC_Os01g14650	LOC_Os10g10320
LOC_Os07g45050	LOC_Os10g29495	LOC_Os06g15020	Os1047322_at		LOC_Os02g10240	LOC_Os01g12520	LOC_Os03g64300	LOC_Os02g58740	LOC_Os01g63660	LOC_Os04g48770	LOC_Os12g39910		LOC_Os08g03940	LOC_Os01g14670	LOC_Os10g11780
LOC_Os07g46230	LOC_Os10g31460	LOC_Os06g15680	Os1047616_at		LOC_Os02g10760	LOC_Os01g12530	LOC_Os04g02754	LOC_Os03g01320	LOC_Os01g63790	LOC_Os04g49510	Os1002288_at		LOC_Os08g04700	LOC_Os01g14700	LOC_Os10g14230
LOC_Os07g47320	LOC_Os10g31910	LOC_Os06g16070	Os1047977_at		LOC_Os02g10970	LOC_Os01g12550	LOC_Os04g02870	LOC_Os03g02240	LOC_Os01g64830	LOC_Os04g50790	Os1003302_at		LOC_Os08g04980	LOC_Os01g14710	LOC_Os10g21000
LOC_Os07g47700	LOC_Os10g35330	LOC_Os06g16080	Os1048910_at		LOC_Os02g11760	LOC_Os01g12610	LOC_Os04g05560	LOC_Os03g02740	LOC_Os01g64850	LOC_Os04g51180	Os1005059_at		LOC_Os08g07600	LOC_Os01g14780	LOC_Os10g21840
LOC_Os07g48980	LOC_Os10g35470	LOC_Os06g16440	Os1049322_at		LOC_Os02g12320	LOC_Os01g12710	LOC_Os04g08340	LOC_Os03g03370	LOC_Os01g65110	LOC_Os04g51780	Os1008100_at		LOC_Os08g07810	LOC_Os01g14830	LOC_Os10g25400
LOC_Os08g01850	LOC_Os10g36760	LOC_Os06g17900	Os1049728_at		LOC_Os02g12620	LOC_Os01g12720	LOC_Os04g11790	LOC_Os03g03540	LOC_Os01g65740	LOC_Os04g51960	Os1008172_at		LOC_Os08g09410	LOC_Os01g14860	LOC_Os10g28390
LOC_Os08g06240	LOC_Os10g36780	LOC_Os06g17920	Os1050116_at		LOC_Os02g12660	LOC_Os01g12730	LOC_Os04g17064	LOC_Os03g03930	LOC_Os01g65770	LOC_Os04g53330	Os1010373_at		LOC_Os08g10140	LOC_Os01g14920	LOC_Os10g29360
LOC_Os08g06410	LOC_Os10g41340	LOC_Os06g22190	Os1050726_at		LOC_Os02g12710	LOC_Os01g12740	LOC_Os04g17290	LOC_Os03g05030	LOC_Os01g65850	LOC_Os04g55410	Os1012146_at		LOC_Os08g10370	LOC_Os01g14932	LOC_Os10g30990
LOC_Os08g07950	LOC_Os10g42060	LOC_Os06g23050	Os1051043_at		LOC_Os02g13270	LOC_Os01g12750	LOC_Os04g18030	LOC_Os03g05360	LOC_Os01g65860	LOC_Os04g55720	Os1012348_at		LOC_Os08g10530	LOC_Os01g14950	LOC_Os10g31080
LOC_Os08g08140	LOC_Os10g43060	LOC_Os06g28890	Os1051733_at		LOC_Os02g13310	LOC_Os01g12760	LOC_Os04g21610	LOC_Os03g06070	LOC_Os01g66870	LOC_Os04g55940	Os1012925_at		LOC_Os08g12910	LOC_Os01g14970	LOC_Os10g35460
LOC_Os08g08490	LOC_Os11g06180	LOC_Os06g29830	Os1052030_at		LOC_Os02g13700	LOC_Os01g12770	LOC_Os04g28050	LOC_Os03g06900	LOC_Os01g67350	LOC_Os04g57060	Os1014350_x_at		LOC_Os08g21930	LOC_Os01g14980	LOC_Os10g36848
LOC_Os08g09340	LOC_Os11g07350	LOC_Os06g34910	Os1052321_at		LOC_Os02g13780	LOC_Os01g12790	LOC_Os04g30200	LOC_Os03g07170	LOC_Os01g67450	LOC_Os04g57720	Os1014904_at		LOC_Os08g22604	LOC_Os01g15020	LOC_Os10g37899
LOC_Os08g12960	LOC_Os11g10240	LOC_Os06g36720	Os1052941_at		LOC_Os02g14580	LOC_Os01g12800	LOC_Os04g30910	LOC_Os03g07540	LOC_Os01g67580	LOC_Os04g57810	Os1015167_at		LOC_Os08g24630	LOC_Os01g15270	LOC_Os10g41040
LOC_Os08g15020	LOC_Os11g12420	LOC_Os06g37470	Os1053495_at		LOC_Os02g15150	LOC_Os01g12810	LOC_Os04g31000	LOC_Os03g07720	LOC_Os01g67690	LOC_Os04g58370	Os1016202_at		LOC_Os08g25020	LOC_Os01g15290	LOC_Os10g41600
LOC_Os08g15600	LOC_Os11g17640	LOC_Os06g38115	Os1054193_at		LOC_Os02g16060	LOC_Os01g12930	LOC_Os04g31940	LOC_Os03g08284	LOC_Os01g67700	LOC_Os04g59394	Os1018209_x_at		LOC_Os08g28510	LOC_Os01g15300	LOC_Os10g42210
LOC_Os08g15920	LOC_Os11g18790	LOC_Os06g40150	Os1054302_at		LOC_Os02g16110	LOC_Os01g13000	LOC_Os04g32060	LOC_Os03g09160	LOC_Os01g68000	LOC_Os05g01060	Os1018974_x_at		LOC_Os08g28810	LOC_Os01g15340	LOC_Os10g42590
LOC_Os08g21124	LOC_Os11g19840	LOC_Os06g40220	Os1054307_at		LOC_Os02g16770	LOC_Os01g13020	LOC_Os04g32880	LOC_Os03g09850	LOC_Os01g68670	LOC_Os05g01250	Os1020949_at		LOC_Os08g30590	LOC_Os01g15350	LOC_Os11g03280
LOC_Os08g25290	LOC_Os11g22630	LOC_Os06g41630	Os1054586_at		LOC_Os02g17170	LOC_Os01g13060	LOC_Os04g33220	LOC_Os03g10260	LOC_Os01g70370	LOC_Os05g01360	Os1021577_at		LOC_Os08g32390	LOC_Os01g15480	LOC_Os11g06330
LOC_Os08g27800	LOC_Os11g25990	LOC_Os06g42540	Os1055104_		LOC_Os02g17390	LOC_Os01g13120	LOC_Os04g34000	LOC_Os03g10500	LOC_Os01g70450	LOC_Os05g02490	Os1024409_at		LOC_Os08g32780	LOC_Os01g15540	LOC_Os11g10160
LOC_Os08g32560	LOC_Os11g26950	LOC_Os06g42880			LOC_Os02g17460	LOC_Os01g13130	LOC_Os04g35060	LOC_Os03g11060	LOC_Os01g70650	LOC_Os05g02770	Os1024421_at		LOC_Os08g34690	LOC_Os01g15600	LOC_Os11g13510
LOC_Os08g32610	LOC_Os11g28500	LOC_Os06g43740			LOC_Os02g17550	LOC_Os01g13150	LOC_Os04g35114	LOC_Os03g11700	LOC_Os01g71140	LOC_Os05g02990	Os1025113_at		LOC_Os08g38470	LOC_Os01g15610	LOC_Os11g18670
LOC_Os08g33190	LOC_Os11g30680	LOC_Os06g45420			LOC_Os02g17714	LOC_Os01g13180	LOC_Os04g35150	LOC_Os03g11770	LOC_Os01g71440	LOC_Os05g06500	Os1025643_at		LOC_Os08g39710	LOC_Os01g15770	LOC_Os11g19390
LOC_Os08g33590	LOC_Os11g31070	LOC_Os06g46020			LOC_Os02g17860	LOC_Os01g13190	LOC_Os04g35650	LOC_Os03g13070	LOC_Os01g72130	LOC_Os05g06650	Os1025808_at		LOC_Os08g40330	LOC_Os01g15780	LOC_Os11g19650
LOC_Os08g33620	LOC_Os11g33950	LOC_Os06g48870			LOC_Os02g18010	LOC_Os01g13300	LOC_Os04g35840	LOC_Os03g13180	LOC_Os01g72190	LOC_Os05g07040	Os1025905_at		LOC_Os08g40710	LOC_Os01g15800	LOC_Os11g21800
LOC_Os08g35030	LOC_Os11g35090	LOC_Os06g49850			LOC_Os02g18530	LOC_Os01g13310	LOC_Os04g37670	LOC_Os03g13940	LOC_Os01g72360	LOC_Os05g08730	Os1025959_at		LOC_Os08g41540	LOC_Os01g15810	LOC_Os11g24770
LOC_Os08g35860	LOC_Os11g36420	LOC_Os06g50290			LOC_Os02g18730	LOC_Os01g13320	LOC_Os04g37904	LOC_Os03g14130	LOC_Os01g72370	LOC_Os05g09630	Os1026157_at		LOC_Os08g41800	LOC_Os01g15900	LOC_Os11g26750
LOC_Os08g38820	LOC_Os11g36530	LOC_Os07g02850			LOC_Os02g19310	LOC_Os01g13425	LOC_Os04g39560	LOC_Os03g14840	LOC_Os01g73110	LOC_Os05g11070	Os1026769_at		LOC_Os08g43530	LOC_Os01g15970	LOC_Os11g26820
LOC_Os08g38840	LOC_Os11g37730	LOC_Os07g06790			LOC_Os02g19420	LOC_Os01g13540	LOC_Os04g40330	LOC_Os03g15660	LOC_Os01g73130	LOC_Os05g11870	Os1027078_at		LOC_Os09g01570	LOC_Os01g15979	LOC_Os11g27740
LOC_Os08g41190	LOC_Os11g37790	LOC_Os07g07500			LOC_Os02g19460	LOC_Os01g13550	LOC_Os04g41100	LOC_Os03g16900	LOC_Os01g73190	LOC_Os05g12330	Os1027493_at		LOC_Os09g03750	LOC_Os01g16000	LOC_Os11g28290
LOC_Os08g41750	LOC_Os11g38800	LOC_Os07g08610			LOC_Os02g19620	LOC_Os01g13570	LOC_Os04g41200	LOC_Os03g18360	LOC_Os01g73200	LOC_Os05g13440	Os1027538_at		LOC_Os09g10420	LOC_Os01g16030	LOC_Os11g29320
LOC_Os08g44230	LOC_Os11g42900	LOC_Os07g09280			LOC_Os02g19750	LOC_Os01g13610	LOC_Os04g41460	LOC_Os03g18490	LOC_Os01g73640	LOC_Os05g16255	Os1027871_at		LOC_Os09g11290	LOC_Os01g16110	LOC_Os11g29840
LOC_Os09g00999	LOC_Os11g45540	LOC_Os07g10640			LOC_Os02g19850	LOC_Os01g13690	LOC_Os04g41850	LOC_Os03g19230	LOC_Os01g73670	LOC_Os05g19910	Os1028364_at		LOC_Os09g13050	LOC_Os01g16140	LOC_Os11g29910
LOC_Os09g02360	LOC_Os12g08580	LOC_Os07g12760			LOC_Os02g20540	LOC_Os01g13740	LOC_Os04g43210	LOC_Os03g19420	LOC_Os01g73860	LOC_Os05g23320	Os1028506_at		LOC_Os09g13540	LOC_Os01g16190	LOC_Os11g32540
LOC_Os09g06360	LOC_Os12g09280	LOC_Os07g13020			LOC_Os02g20600	LOC_Os01g13760	LOC_Os04g44190	LOC_Os03g19470	LOC_Os01g74040	LOC_Os05g23440	Os1028926_at		LOC_Os09g14140	LOC_Os01g16200	LOC_Os11g35100
LOC_Os09g09930	LOC_Os12g10270	LOC_Os07g13340			LOC_Os02g20630	LOC_Os01g13770	LOC_Os04g44620	LOC_Os03g19670	LOC_Os02g01090	LOC_Os05g24970	Os1029151_at		LOC_Os09g14850	LOC_Os01g16240	LOC_Os11g35930
LOC_Os09g12660	LOC_Os12g10910	LOC_Os07g13700			LOC_Os02g20760	LOC_Os01g13850	LOC_Os04g45900	LOC_Os03g19700	LOC_Os02g01140	LOC_Os05g25890	Os1030065_at		LOC_Os09g15100	LOC_Os01g16354	LOC_Os11g35960
LOC_Os09g12800	LOC_Os12g13390	LOC_Os07g14110			LOC_Os02g20810	LOC_Os01g13870	LOC_Os04g46390	LOC_Os03g21120	LOC_Os02g01200	LOC_Os05g27880	Os1030688_at		LOC_Os09g15240	LOC_Os01g16450	LOC_Os11g37850
LOC_Os09g13530	LOC_Os12g13810	LOC_Os07g14490			LOC_Os02g20970	LOC_Os01g13930	LOC_Os04g47190	LOC_Os03g21270	LOC_Os02g01310	LOC_Os05g32600	Os1031223_at		LOC_Os09g15570	LOC_Os01g16510	LOC_Os11g39330
LOC_Os09g13920	LOC_Os12g15870	LOC_Os07g19220			LOC_Os02g21009	LOC_Os01g13940	LOC_Os04g47530	LOC_Os03g21870	LOC_Os02g01750	LOC_Os05g32610	Os1031456_at		LOC_Os09g17720	LOC_Os01g16520	LOC_Os11g39460
LOC_Os09g16780	LOC_Os12g28040	LOC_Os07g25380			LOC_Os02g21190	LOC_Os01g14180	LOC_Os04g47970	LOC_Os03g22170	LOC_Os02g01840	LOC_Os05g33000	Os1031823_at		LOC_Os09g19360	LOC_Os01g16600	LOC_Os11g44250
LOC_Os09g17650	LOC_Os12g30520	LOC_Os07g25980			LOC_Os02g21260	LOC_Os01g14410	LOC_Os04g48410	LOC_Os03g22410	LOC_Os02g01900	LOC_Os05g33610	Os1031864_at		LOC_Os09g19570	LOC_Os01g16650	LOC_Os11g47310
LOC_Os09g23680	LOC_Os12g31480	LOC_Os07g26020			LOC_Os02g21290	LOC_Os01g14510	LOC_Os04g49270	LOC_Os03g23030	LOC_Os02g01990	LOC_Os05g34640	Os1032032_at		LOC_Os09g21580	LOC_Os01g16670	LOC_Os11g47446
LOC_Os09g24220	LOC_Os12g31860	LOC_Os07g26040			LOC_Os02g21440	LOC_Os01g14580	LOC_Os04g50120	LOC_Os03g24090	LOC_Os02g02310	LOC_Os05g35170	Os1032041_at		LOC_Os09g22420	LOC_Os01g16680	LOC_Os11g47640
LOC_Os09g24490	LOC_Os12g36430	LOC_Os07g26570			LOC_Os02g21510	LOC_Os01g14590	LOC_Os04g52060	LOC_Os03g24800	LOC_Os02g03200	LOC_Os05g35530	Os1032161_at		LOC_Os09g26860	LOC_Os01g16714	LOC_Os11g47700
LOC_Os09g25370	LOC_Os12g37980	LOC_Os07g26974			LOC_Os02g21570	LOC_Os01g14690	LOC_Os04g52479	LOC_Os03g25869	LOC_Os02g03320	LOC_Os05g36070	Os1032429_at		LOC_Os09g28370	LOC_Os01g16770	LOC_Os12g01320
LOC_Os09g27100	LOC_Os12g38400	LOC_Os07g29070			LOC_Os02g21580	LOC_Os01g14840	LOC_Os04g52690	LOC_Os03g26130	LOC_Os02g03560	LOC_Os05g37150	Os1033017_at		LOC_Os09g28790	LOC_Os01g16810	LOC_Os12g01610
LOC_Os09g28340	LOC_Os12g42410	LOC_Os07g30210			LOC_Os02g21900	LOC_Os01g14850	LOC_Os04g52900	LOC_Os03g26430	LOC_Os02g04080	LOC_Os05g37330	Os1033420_at		LOC_Os09g31019	LOC_Os01g16900	LOC_Os12g02220
LOC_Os09g29310	LOC_Os12g43179	LOC_Os07g31410			LOC_Os02g22130	LOC_Os01g14890	LOC_Os04g53214	LOC_Os03g27790	LOC_Os02g04260	LOC_Os05g37390	Os1033526_at		LOC_Os09g32410	LOC_Os01g16910	LOC_Os12g05760
LOC_Os09g31200	LOC_Os12g43430	LOC_Os07g32520			LOC_Os02g24060	LOC_Os01g14900	LOC_Os04g53612	LOC_Os03g28160	LOC_Os02g04340	LOC_Os05g37930	Os1033989_at		LOC_Os09g37240	LOC_Os01g16940	LOC_Os12g05960
LOC_Os09g31310	LOC_Os12g43550	LOC_Os07g33600			LOC_Os02g24090	LOC_Os01g14926	LOC_Os04g53660	LOC_Os03g29045	LOC_Os02g04924	LOC_Os05g38460	Os1034635_at		LOC_Os09g38380	LOC_Os01g16950	LOC_Os12g06230
LOC_Os09g32820	Os1000124_at	LOC_Os07g34360			LOC_Os02g24230	LOC_Os01g15000	LOC_Os04g54820	LOC_Os03g29100	LOC_Os02g05050	LOC_Os05g38580	Os1034751_at		LOC_Os09g39320	LOC_Os01g16960	LOC_Os12g07080
LOC_Os09g33720	Os1001574_at	LOC_Os07g35200			LOC_Os02g24400	LOC_Os01g15010	LOC_Os04g55440	LOC_Os03g29600	LOC_Os02g05460	LOC_Os05g38610	Os1034935_at		LOC_Os10g01020	LOC_Os01g16970	LOC_Os12g07440
LOC_Os09g33840	Os1002245_at	LOC_Os07g35270			LOC_Os02g24560	LOC_Os01g15110	LOC_Os04g55510	LOC_Os03g30470	LOC_Os02g05800	LOC_Os05g39730	Os1035181_at		LOC_Os10g01890	LOC_Os01g17000	LOC_Os12g08410
LOC_Os09g34180	Os1006685_at	LOC_Os07g35650			LOC_Os02g24730	LOC_Os01g15120	LOC_Os04g56760	LOC_Os03g30700	LOC_Os02g05970	LOC_Os05g39910	Os1035625_at		LOC_Os10g02230	LOC_Os01g17020	LOC_Os12g10380
LOC_Os09g34270	Os1008894_at	LOC_Os07g36290			LOC_Os02g25070	LOC_Os01g15460	LOC_Os04g57540	LOC_Os03g30810	LOC_Os02g06030	LOC_Os05g40990	Os1035690_at		LOC_Os10g02620	LOC_Os01g17160	LOC_Os12g12970
LOC_Os09g35020	Os1009138_at	LOC_Os07g36560			LOC_Os02g25110	LOC_Os01g15490	LOC_Os04g57600	LOC_Os03g30910	LOC_Os02g06310	LOC_Os05g41120	Os1035824_at		LOC_Os10g03830	LOC_Os01g17190	LOC_Os12g13790
LOC_Os09g35540	Os1010943_at	LOC_Os07g37540			LOC_Os02g25310	LOC_Os01g15510	LOC_Os04g57620	LOC_Os03g31210	LOC_Os02g06420	LOC_Os05g41290	Os1036142_at		LOC_Os10g08210	LOC_Os01g17250	LOC_Os12g17430
LOC_Os09g37620	Os1011235_at	LOC_Os07g37670			LOC_Os02g25350	LOC_Os01g15560	LOC_Os04g58390	LOC_Os03g31260	LOC_Os02g06820	LOC_Os05g41620	Os1036143_at		LOC_Os10g09620	LOC_Os01g17279	LOC_Os12g19730
LOC_Os09g37720	Os1011315_at	LOC_Os07g38390			LOC_Os02g25740	LOC_Os01g15790	LOC_Os04g58550	LOC_Os03g31360	LOC_Os02g07050	LOC_Os05g41790	Os1036274_at		LOC_Os10g09770	LOC_Os01g17320	LOC_Os12g25830
LOC_Os09g38239	Os1011381_at	LOC_Os07g38820			LOC_Os02g25770	LOC_Os01g15860	LOC_Os05g01210	LOC_Os03g31480	LOC_Os02g07170	LOC_Os05g43230	Os1036354_at		LOC_Os10g10350	LOC_Os01g17430	LOC_Os12g27820
LOC_Os09g39570	Os1011586_at	LOC_Os07g39850			LOC_Os02g25890	LOC_Os01g16020	LOC_Os05g01320	LOC_Os03g32000	LOC_Os02g07680	LOC_Os05g45310	Os1036897_at		LOC_Os10g10880	LOC_Os01g17470	LOC_Os12g28460
LOC_Os10g03170	Os1012641_at	LOC_Os07g41210			LOC_Os02g26320	LOC_Os01g16040	LOC_Os05g01690	LOC_Os03g32170	LOC_Os02g07900	LOC_Os05g46220	Os1036938_at		LOC_Os10g11980	LOC_Os01g18050	LOC_Os12g39960
LOC_Os10g03440	Os1013211_x_at	LOC_Os07g41300			LOC_Os02g26390	LOC_Os01g16080	LOC_Os05g02970	LOC_Os03g32290	LOC_Os02g08160	LOC_Os05g47930	Os1037178_at		LOC_Os10g13505	LOC_Os01g18070	LOC_Os12g40080
LOC_Os10g03610	Os1013858_at	LOC_Os07g41650			LOC_Os02g26480	LOC_Os01g16100	LOC_Os05g04330	LOC_Os03g32470	LOC_Os02g08420	LOC_Os05g48230	Os1037580_at		LOC_Os10g13900	LOC_Os01g18110	LOC_Os12g44250
LOC_Os10g04450	Os1014601_at	LOC_Os07g43250			LOC_Os02g27170	LOC_Os01g16130	LOC_Os05g05200	LOC_Os03g32664	LOC_Os02g08450	LOC_Os05g48370	Os1038058_at		LOC_Os10g17440	LOC_Os01g18170	Os1004529_at
LOC_Os10g06210	Os1015117_at	LOC_Os07g44690			LOC_Os02g27500	LOC_Os01g16170	LOC_Os05g05310	LOC_Os03g37650	LOC_Os02g09270	LOC_Os05g49750	Os1038276_at		LOC_Os10g18880	LOC_Os01g18240	Os1007704_at
LOC_Os10g10334	Os1015172_at	LOC_Os07g44910			LOC_Os02g27790	LOC_Os01g16290	LOC_Os05g06490	LOC_Os03g38375	LOC_Os02g09580	LOC_Os05g50190	Os1038372_at		LOC_Os10g20980	LOC_Os01g18280	Os1008416_at
LOC_Os10g10400	Os1015443_at	LOC_Os07g46610			LOC_Os02g28030	LOC_Os01g16330	LOC_Os05g07090	LOC_Os03g38640	LOC_Os02g09910	LOC_Os05g50624	Os1038561_at		LOC_Os10g22210	LOC_Os01g18400	Os1009356_at
LOC_Os10g15310	Os1017669_x_at	LOC_Os07g48000			LOC_Os02g28300	LOC_Os01g16340	LOC_Os05g08980	LOC_Os03g38670	LOC_Os02g09960	LOC_Os05g51480	Os1038695_at		LOC_Os10g23080	LOC_Os01g18450	Os1010326_at
LOC_Os10g21360	Os1019090_at	LOC_Os07g49140			LOC_Os02g28560	LOC_Os01g16360	LOC_Os05g09620	LOC_Os03g42160	LOC_Os02g10320	LOC_Os06g01304	Os1039161_at		LOC_Os10g24170	LOC_Os01g18640	Os1011223_at
LOC_Os10g21590	Os1019988_at	LOC_Os07g49290			LOC_Os02g28950	LOC_Os01g16390	LOC_Os05g11770	LOC_Os03g43010	LOC_Os02g10550	LOC_Os06g01320	Os1039210_at		LOC_Os10g24430	LOC_Os01g18660	Os1011321_at
LOC_Os10g21950	Os1024981_at	LOC_Os08g03180			LOC_Os02g29080	LOC_Os01g16470	LOC_Os05g13780	LOC_Os03g43220	LOC_Os02g10850	LOC_Os06g01390	Os1039257_at		LOC_Os10g29340	LOC_Os01g18670	Os1011567_x_at
LOC_Os10g22600	Os1025422_at	LOC_Os08g03510			LOC_Os02g29320	LOC_Os01g16480	LOC_Os05g14300	LOC_Os03g43540	LOC_Os02g10870	LOC_Os06g01650	Os1039552_at		LOC_Os10g29920	LOC_Os01g18744	Os1012761_at
LOC_Os10g22960	Os1026185_at	LOC_Os08g04200			LOC_Os02g29520	LOC_Os01g16530	LOC_Os05g18770	LOC_Os03g44020	LOC_Os02g11670	LOC_Os06g01700	Os1039764_at		LOC_Os10g31090	LOC_Os01g18870	Os1012801_x_at
LOC_Os10g22980	Os1027153_at	LOC_Os08g05050			LOC_Os02g30150	LOC_Os01g16550	LOC_Os05g19280	LOC_Os03g44580	LOC_Os02g11890	LOC_Os06g02470	Os1039786_at		LOC_Os10g34360	LOC_Os01g18950	Os1013759_at
LOC_Os10g23110	Os1027976_at	LOC_Os08g05900			LOC_Os02g30290	LOC_Os01g16560	LOC_Os05g22260	LOC_Os03g44760	LOC_Os02g12030	LOC_Os06g03940	Os1039914_at		LOC_Os10g34450	LOC_Os01g18970	Os1014469_at
LOC_Os10g25890	Os1028748_at	LOC_Os08g08160			LOC_Os02g30714	LOC_Os01g16590	LOC_Os05g24880	LOC_Os03g44890	LOC_Os02g12110	LOC_Os06g05190	Os1040296_at		LOC_Os10g34720	LOC_Os01g19020	Os1015818_at
LOC_Os10g28400	Os1029384_at	LOC_Os08g09450			LOC_Os02g30930	LOC_Os01g16620	LOC_Os05g24930	LOC_Os03g46060	LOC_Os02g12380	LOC_Os06g05240	Os1040346_at		LOC_Os10g35240	LOC_Os01g19160	Os1016512_at
LOC_Os10g28850	Os1029780_at	LOC_Os08g10560			LOC_Os02g31120	LOC_Os01g16620	LOC_Os05g26250	LOC_Os03g46870	LOC_Os02g12390	LOC_Os06g05890	Os1040538_at		LOC_Os10g37034	LOC_Os01g19170	Os1016648_at
LOC_Os10g28970	Os1029788_at	LOC_Os08g14800			LOC_Os02g31910	LOC_Os01g16750	LOC_Os05g31062	LOC_Os03g47246	LOC_Os02g12550	LOC_Os06g06200	Os1040569_at		LOC_Os10g38560	LOC_Os01g19220	Os1016989_at
LOC_Os10g30150	Os1030788_at	LOC_Os08g15180			LOC_Os02g32090	LOC_Os01g16870	LOC_Os05g31670	LOC_Os03g47380	LOC_Os02g13030	LOC_Os06g06280	Os1040675_at		LOC_Os10g39044	LOC_Os01g19260	Os1017214_
LOC_Os10g32750	Os1031062_at	LOC_Os08g15780			LOC_Os02g32390	LOC_Os01g16880	LOC_Os05g31920	LOC_Os03g47840	LOC_Os02g13040	LOC_Os06g08564	Os1040836_at		LOC_Os10g42220	LOC_Os01g19390	Os1017308_x_at
LOC_Os10g33670	Os1031675_at	LOC_Os08g16910			LOC_Os02g32880	LOC_Os01g16920	LOC_Os05g33240	LOC_Os03g47940	LOC_Os02g13330	LOC_Os06g09370	Os1040920_at		LOC_Os10g42520	LOC_Os01g19450	Os1018070_at
LOC_Os10g35630	Os1032689_at	LOC_Os08g17880			LOC_Os02g33130	LOC_Os01g17070	LOC_Os05g34070	LOC_Os03g49410	LOC_Os02g13410	LOC_Os06g10520	Os1040935_at		LOC_Os11g01260	LOC_Os01g19460	Os1018422_at
LOC_Os10g36500	Os1032891_at	LOC_Os08g20480			LOC_Os02g33210	LOC_Os01g17170	LOC_Os05g34480	LOC_Os03g49930	LOC_Os02g13830	LOC_Os06g12620	Os1041265_at		LOC_Os11g01630	LOC_Os01g19470	Os1018626_at
LOC_Os10g37340	Os1033739_at	LOC_Os08g22284			LOC_Os02g34220	LOC_Os01g17180	LOC_Os05g37120	LOC_Os03g50140	LOC_Os02g13860	LOC_Os06g13580	Os1041343_at		LOC_Os11g04120	LOC_Os01g19480	Os1019602_at
LOC_Os10g37500	Os1034430_at	LOC_Os08g23130			LOC_Os02g34530	LOC_Os01g17214	LOC_Os05g38670	LOC_Os03g50364	LOC_Os02g14270	LOC_Os06g16260	Os1041563_at		LOC_Os11g04660	LOC_Os01g19490	Os1020359_at
LOC_Os10g39000	Os1034633_at	LOC_Os08g23940			LOC_Os02g34550	LOC_Os01g17240	LOC_Os05g38810	LOC_Os03g50440	LOC_Os02g14550	LOC_Os06g16280	Os1041756_at		LOC_Os11g06100	LOC_Os01g19580	Os1022010_at
LOC_Os10g39900	Os1036206_at	LOC_Os08g25710			LOC_Os02g34670	LOC_Os01g17260	LOC_Os05g38820	LOC_Os03g51710	LOC_Os02g14700	LOC_Os06g16790	Os1041859_at		LOC_Os11g08536	LOC_Os01g19630	Os1023530_at
LOC_Os10g39970	Os1036446_at	LOC_Os08g26670			LOC_Os02g34760	LOC_Os01g17390	LOC_Os05g38830	LOC_Os03g55770	LOC_Os02g14750	LOC_Os06g20390	Os1042383_at		LOC_Os11g08840	LOC_Os01g19694	Os1026319_at
LOC_Os10g40890	Os1038352_at	LOC_Os08g28030			LOC_Os02g35039	LOC_Os01g17396	LOC_Os05g39760	LOC_Os03g55960	LOC_Os02g14820	LOC_Os06g20400	Os1042456_at		LOC_Os11g08870	LOC_Os01g19760	Os1026635_at
LOC_Os10g41300	Os1039258_at	LOC_Os08g28460			LOC_Os02g35820	LOC_Os01g18080	LOC_Os05g40240	LOC_Os03g56050	LOC_Os02g15070	LOC_Os06g21390	Os1042578_at		LOC_Os11g11550	LOC_Os01g19800	Os1027043_at
LOC_Os10g41860	Os1039658_at	LOC_Os08g28540			LOC_Os02g36050	LOC_Os01g18100	LOC_Os05g41530	LOC_Os03g56700	LOC_Os02g15460	LOC_Os06g24704	Os1042657_at		LOC_Os11g15370	LOC_Os01g19820	Os1027450_at
LOC_Os11g02870	Os1039886_at	LOC_Os08g29124			LOC_Os02g36619	LOC_Os01g18120	LOC_Os05g43540	LOC_Os03g57080	LOC_Os02g16290	LOC_Os06g25410	Os1042840_at		LOC_Os11g16320	LOC_Os01g19850	Os1028139_at
LOC_Os11g03770	Os1041038_at	LOC_Os08g30240			LOC_Os02g36690	LOC_Os01g18150	LOC_Os05g43680	LOC_Os03g57260	LOC_Os02g16330	LOC_Os06g36080	Os1042943_at		LOC_Os11g18570	LOC_Os01g19870	Os1028835_at
LOC_Os11g03940	Os1041208_at	LOC_Os08g31120			LOC_Os02g37680	LOC_Os01g18210	LOC_Os05g44590	LOC_Os03g58364	LOC_Os02g16550	LOC_Os06g36400	Os1042961_at		LOC_Os11g19050	LOC_Os01g20100	Os1029082_at
LOC_Os11g04280	Os1041508_at	LOC_Os08g31880			LOC_Os02g37840	LOC_Os01g18220	LOC_Os05g44770	LOC_Os03g58600	LOC_Os02g16610	LOC_Os06g36770	Os1043057_at		LOC_Os11g20110	LOC_Os01g20160	Os1029356_at
LOC_Os11g04960	Os1041621_at	LOC_Os08g34000			LOC_Os02g38760	LOC_Os01g18290	LOC_Os05g45280	LOC_Os03g58720	LOC_Os02g16860	LOC_Os06g37640	Os1043383_at		LOC_Os11g23070	LOC_Os01g20720	Os1029378_at
LOC_Os11g05940	Os1041780_at	LOC_Os08g35910			LOC_Os02g38790	LOC_Os01g18320	LOC_Os05g46720	LOC_Os03g59010	LOC_Os02g16990	LOC_Os06g39360	Os1044041_at		LOC_Os11g26300	LOC_Os01g20860	Os1029744_at
LOC_Os11g07480	Os1043215_at	LOC_Os08g36750			LOC_Os02g39240	LOC_Os01g18340	LOC_Os05g48690	LOC_Os03g60250	LOC_Os02g17230	LOC_Os06g40460	Os1044178_at		LOC_Os11g27170	LOC_Os01g20940	Os1030601_at
LOC_Os11g07600	Os1043815_at	LOC_Os08g37570			LOC_Os02g39470	LOC_Os01g18460	LOC_Os05g50030	LOC_Os03g60260	LOC_Os02g17600	LOC_Os06g40650	Os1044390_at		LOC_Os11g28070	LOC_Os01g20950	Os1030634_at
LOC_Os11g09990	Os1043900_at	LOC_Os08g38610			LOC_Os02g39550	LOC_Os01g18470	LOC_Os05g51420	LOC_Os03g60992	LOC_Os02g17690	LOC_Os06g40710	Os1044434_at		LOC_Os11g29490	LOC_Os01g21070	Os1030851_at
LOC_Os11g10100	Os1044190_at	LOC_Os08g39170			LOC_Os02g39880	LOC_Os01g18530	LOC_Os05g51560	LOC_Os03g61080	LOC_Os02g17730	LOC_Os06g43700	Os1044654_at		LOC_Os11g30190	LOC_Os01g21310	Os1031639_at
LOC_Os11g12630	Os1044701_at	LOC_Os08g39640			LOC_Os02g40300	LOC_Os01g18584	LOC_Os06g01440	LOC_Os03g61170	LOC_Os02g18470	LOC_Os06g44210	Os1045124_at		LOC_Os11g31330	LOC_Os01g21650	Os1031856_at
LOC_Os11g14060	Os1044952_at	LOC_Os08g39940			LOC_Os02g40450	LOC_Os01g18630	LOC_Os06g01680	LOC_Os03g61280	LOC_Os02g18600	LOC_Os06g44370	Os1045402_at		LOC_Os11g31380	LOC_Os01g21710	Os1032432_at
LOC_Os11g14570	Os1045742_at	LOC_Os08g41580			LOC_Os02g41850	LOC_Os01g18650	LOC_Os06g02130	LOC_Os03g61530	LOC_Os02g18620	LOC_Os06g45330	Os1045447_at		LOC_Os11g31410	LOC_Os01g21860	Os1032518_at
LOC_Os11g15050	Os1046358_at	LOC_Os08g42350			LOC_Os02g41930	LOC_Os01g18680	LOC_Os06g02260	LOC_Os03g61670	LOC_Os02g18990	LOC_Os06g45430	Os1045577_at		LOC_Os11g31420	LOC_Os01g21870	Os1032815_at
LOC_Os11g15480	Os1046469_	LOC_Os08g44410			LOC_Os02g42110	LOC_Os01g18780	LOC_Os06g03930	LOC_Os03g61850	LOC_Os02g19550	LOC_Os06g45640	Os1045653_at		LOC_Os11g31470	LOC_Os01g21920	Os1033489_at
LOC_Os11g19060	Os1046617_at	LOC_Os08g45230			LOC_Os02g42780	LOC_Os01g18800	LOC_Os06g04399	LOC_Os03g62314	LOC_Os02g19690	LOC_Os06g45800	Os1045872_at		LOC_Os11g32000	LOC_Os01g21960	Os1033544_at
LOC_Os11g22850	Os1048335_at	LOC_Os09g02780			LOC_Os02g42970	LOC_Os01g18930	LOC_Os06g04580	LOC_Os03g62900	LOC_Os02g19720	LOC_Os06g45890	Os1046075_at		LOC_Os11g32070	LOC_Os01g21970	Os1034043_at
LOC_Os11g24640	Os1048752_at	LOC_Os09g03080			LOC_Os02g43180	LOC_Os01g19140	LOC_Os06g04820	LOC_Os03g64170	LOC_Os02g20190	LOC_Os06g46270	Os1046664_at		LOC_Os11g32960	LOC_Os01g22370	Os1034088_at
LOC_Os11g26290	Os1048961_at	LOC_Os09g04624			LOC_Os02g43560	LOC_Os01g19150	LOC_Os06g04880	LOC_Os03g64330	LOC_Os02g20370	LOC_Os06g46600	Os1047956_at		LOC_Os11g34710	LOC_Os01g22400	Os1035066_at
LOC_Os11g40170	Os1049047_at	LOC_Os09g04880			LOC_Os02g43640	LOC_Os01g19240	LOC_Os06g04910	LOC_Os04g01560	LOC_Os02g20460	LOC_Os06g47470	Os1048638_at		LOC_Os11g34720	LOC_Os01g22490	Os1035157_at
LOC_Os11g40230	Os1050904_at	LOC_Os09g06150			LOC_Os02g44111	LOC_Os01g19370	LOC_Os06g05209	LOC_Os04g01940	LOC_Os02g20510	LOC_Os06g47780	Os1048983_at		LOC_Os11g34790	LOC_Os01g22500	Os1035179_at
LOC_Os11g40890	Os1051323_at	LOC_Os09g06580			LOC_Os02g44540	LOC_Os01g19440	LOC_Os06g05710	LOC_Os04g02510	LOC_Os02g20770	LOC_Os06g47860	Os1049297_at		LOC_Os11g35400	LOC_Os01g22520	Os1035571_at
LOC_Os11g43260	Os1052009_at	LOC_Os09g06940			LOC_Os02g44750	LOC_Os01g19610	LOC_Os06g06120	LOC_Os04g03890	LOC_Os02g21320	LOC_Os06g49430	Os1049398_at		LOC_Os11g36630	LOC_Os01g22590	Os1036423_at
LOC_Os11g47210	Os1052107_at	LOC_Os09g07010			LOC_Os02g45280	LOC_Os01g19730	LOC_Os06g06370	LOC_Os04g03960	LOC_Os02g21530	LOC_Os06g49990	Os1049783_at		LOC_Os11g37620	LOC_Os01g22640	Os1036772_at
LOC_Os11g47560	Os1052115_at	LOC_Os09g07590			LOC_Os02g46450	LOC_Os01g19740	LOC_Os06g06400	LOC_Os04g04750	LOC_Os02g22160	LOC_Os06g50040	Os1049855_at		LOC_Os11g40300	LOC_Os01g22660	Os1036895_at
LOC_Os12g01910	Os1053808_at	LOC_Os09g08060			LOC_Os02g47000	LOC_Os01g19770	LOC_Os06g06980	LOC_Os04g05360	LOC_Os02g22760	LOC_Os06g51250	Os1049893_at		LOC_Os11g42860	LOC_Os01g22670	Os1037107_at
LOC_Os12g02000	Os1053908_at	LOC_Os09g08240			LOC_Os02g47280	LOC_Os01g19780	LOC_Os06g07540	LOC_Os04g05470	LOC_Os02g24430	LOC_Os07g01560	Os1050204_at		LOC_Os11g43110	LOC_Os01g22680	Os1037501_at
LOC_Os12g03700	Os1053914_at	LOC_Os09g10300			LOC_Os02g47340	LOC_Os01g19970	LOC_Os06g08480	LOC_Os04g06590	LOC_Os02g24570	LOC_Os07g04200	Os1050315_at		LOC_Os11g44000	LOC_Os01g22954	Os1037612_at
LOC_Os12g05900	Os1053999_at	LOC_Os09g11010			LOC_Os02g48100	LOC_Os01g19990	LOC_Os06g08740	LOC_Os04g07440	LOC_Os02g24810	LOC_Os07g04550	Os1050356_at		LOC_Os11g44270	LOC_Os01g23380	Os1037788_at
LOC_Os12g06970	Os1054330_at	LOC_Os09g12080			LOC_Os02g49040	LOC_Os01g20000	LOC_Os06g08850	LOC_Os04g07680	LOC_Os02g24980	LOC_Os07g07520	Os1050732_at		LOC_Os11g47452	LOC_Os01g23580	Os1038343_at
LOC_Os12g07120	Os1054382_at	LOC_Os09g12330			LOC_Os02g49180	LOC_Os01g20030	LOC_Os06g08850	LOC_Os04g09410	LOC_Os02g25050	LOC_Os07g08540	Os1051081_at		LOC_Os12g01750	LOC_Os01g23610	Os1038939_at
LOC_Os12g09710	Os1054734_at	LOC_Os09g16090			LOC_Os02g49640	LOC_Os01g20110	LOC_Os06g08860	LOC_Os04g09540	LOC_Os02g25100	LOC_Os07g08570	Os1051219_at		LOC_Os12g03554	LOC_Os01g23620	Os1039294_at
LOC_Os12g12790		LOC_Os09g16390			LOC_Os02g49730	LOC_Os01g20830	LOC_Os06g10430	LOC_Os04g10460	LOC_Os02g25820	LOC_Os07g08950	Os1051799_at		LOC_Os12g05120	LOC_Os01g23740	Os1039423_at
LOC_Os12g13470		LOC_Os09g16790			LOC_Os02g50080	LOC_Os01g20900	LOC_Os06g11630	LOC_Os04g11120	LOC_Os02g26160	LOC_Os07g09000	Os1052041_at		LOC_Os12g06560	LOC_Os01g23850	Os1039524_at
LOC_Os12g14840		LOC_Os09g17900			LOC_Os02g50930	LOC_Os01g20910	LOC_Os06g12020	LOC_Os04g11600	LOC_Os02g26490	LOC_Os07g09680	Os1052483_at		LOC_Os12g06570	LOC_Os01g23870	Os1039746_at
LOC_Os12g16480		LOC_Os09g18470			LOC_Os02g51350	LOC_Os01g20930	LOC_Os06g12330	LOC_Os04g12100	LOC_Os02g26500	LOC_Os07g12730	Os1052523_at		LOC_Os12g09790	LOC_Os01g24050	Os1040027_at
LOC_Os12g17840		LOC_Os09g19680			LOC_Os02g51660	LOC_Os01g21010	LOC_Os06g12740	LOC_Os04g12499	LOC_Os02g26600	LOC_Os07g13270	Os1052792_at		LOC_Os12g09800	LOC_Os01g24480	Os1040093_at
LOC_Os12g21550		LOC_Os09g20970			LOC_Os02g51740	LOC_Os01g21020	LOC_Os06g12882	LOC_Os04g13260	LOC_Os02g26800	LOC_Os07g13980	Os1053070_at		LOC_Os12g10330	LOC_Os01g24500	Os1040450_at
LOC_Os12g24140		LOC_Os09g23220			LOC_Os02g52010	LOC_Os01g21120	LOC_Os06g14470	LOC_Os04g14340	LOC_Os02g26820	LOC_Os07g16970	Os1053700_at		LOC_Os12g13050	LOC_Os01g24560	Os1040592_at
LOC_Os12g32590		LOC_Os09g24810			LOC_Os02g52060	LOC_Os01g21160	LOC_Os06g17285	LOC_Os04g14450	LOC_Os02g26890	LOC_Os07g17230	Os1054304_at		LOC_Os12g13110	LOC_Os01g24690	Os1040666_at
LOC_Os12g33320		LOC_Os09g26470			LOC_Os02g52470	LOC_Os01g21190	LOC_Os06g17830	LOC_Os04g15590	LOC_Os02g26940	LOC_Os07g17360	Os1054403_at		LOC_Os12g15314	LOC_Os01g24810	Os1040754_at
LOC_Os12g33500		LOC_Os09g26690			LOC_Os02g53020	LOC_Os01g21240	LOC_Os06g19660	LOC_Os04g19500	LOC_Os02g27090	LOC_Os07g19530	Os1054942_at		LOC_Os12g15620	LOC_Os01g24820	Os1040859_at
LOC_Os12g44380		LOC_Os09g29790			LOC_Os02g53270	LOC_Os01g21420	LOC_Os06g21470	LOC_Os04g20330	LOC_Os02g27130	LOC_Os07g26490	Os1055554_at		LOC_Os12g16130	LOC_Os01g24940	Os1041326_at
Os1000779_at		LOC_Os09g32370			LOC_Os02g53410	LOC_Os01g21450	LOC_Os06g21820	LOC_Os04g21480	LOC_Os02g27540	LOC_Os07g28940	Os1055604_at		LOC_Os12g16650	LOC_Os01g24950	Os1042428_at
Os1001394_at		LOC_Os09g32840			LOC_Os02g53650	LOC_Os01g21550	LOC_Os06g22080	LOC_Os04g21490	LOC_Os02g27740	LOC_Os07g29130	Os1055654_at		LOC_Os12g18450	LOC_Os01g24980	Os1043077_at
Os1002733_at		LOC_Os09g33464			LOC_Os02g54280	LOC_Os01g21580	LOC_Os06g23290	LOC_Os04g22100	LOC_Os02g28110	LOC_Os07g29820	Os1055841_at		LOC_Os12g19810	LOC_Os01g25189	Os1043363_at
Os1003163_at		LOC_Os09g33590			LOC_Os02g54780	LOC_Os01g21610	LOC_Os06g23440	LOC_Os04g22910	LOC_Os02g28130	LOC_Os07g30100			LOC_Os12g20324	LOC_Os01g25280	Os1043419_at
Os1005744_at		LOC_Os09g34200			LOC_Os02g55000	LOC_Os01g21820	LOC_Os06g26080	LOC_Os04g23200	LOC_Os02g28200	LOC_Os07g30170			LOC_Os12g22400	LOC_Os01g25440	Os1043861_at
Os1006784_at		LOC_Os09g34920			LOC_Os02g55260	LOC_Os01g21940	LOC_Os06g27890	LOC_Os04g23940	LOC_Os02g28320	LOC_Os07g31270			LOC_Os12g24970	LOC_Os01g25610	Os1043869_at
Os1008524_at		LOC_Os09g39510			LOC_Os02g55380	LOC_Os01g21990	LOC_Os06g29310	LOC_Os04g25560	LOC_Os02g28360	LOC_Os07g31460			LOC_Os12g25000	LOC_Os01g25760	Os1043919_at
Os1008600_at		LOC_Os09g39920			LOC_Os02g55550	LOC_Os01g22090	LOC_Os06g30020	LOC_Os04g25910	LOC_Os02g28460	LOC_Os07g32800			LOC_Os12g25450	LOC_Os01g25810	Os1044104_at
Os1012684_at		LOC_Os10g02520			LOC_Os02g56190	LOC_Os01g22249	LOC_Os06g30179	LOC_Os04g27340	LOC_Os02g28580	LOC_Os07g32890			LOC_Os12g27330	LOC_Os01g25820	Os1044165_at
Os1014151_at		LOC_Os10g03480			LOC_Os02g56550	LOC_Os01g22352	LOC_Os06g31100	LOC_Os04g27910	LOC_Os02g29000	LOC_Os07g34730			LOC_Os12g28850	LOC_Os01g26000	Os1044529_at
Os1014158_at		LOC_Os10g03660			LOC_Os02g56620	LOC_Os01g22380	LOC_Os06g33570	LOC_Os04g28130	LOC_Os02g29050	LOC_Os07g34780			LOC_Os12g32400	LOC_Os01g27020	Os1044828_at
Os1015186_at		LOC_Os10g03890			LOC_Os02g56630	LOC_Os01g22430	LOC_Os06g33980	LOC_Os04g28300	LOC_Os02g29110	LOC_Os07g36420			LOC_Os12g32690	LOC_Os01g27040	Os1045075_at
Os1016085_x_at		LOC_Os10g04090			LOC_Os02g56760	LOC_Os01g22480	LOC_Os06g35910	LOC_Os04g29200	LOC_Os02g29230	LOC_Os07g36800			LOC_Os12g32900	LOC_Os01g27050	Os1045328_at
Os1018324_at		LOC_Os10g05030			LOC_Os02g56870	LOC_Os01g22510	LOC_Os06g36360	LOC_Os04g30390	LOC_Os02g29420	LOC_Os07g37100			LOC_Os12g32920	LOC_Os01g27230	Os1046205_at
Os1025804_at		LOC_Os10g06070			LOC_Os02g57305	LOC_Os01g22530	LOC_Os06g37000	LOC_Os04g32290	LOC_Os02g29440	LOC_Os07g37800			LOC_Os12g36660	LOC_Os01g27240	Os1047308_at
Os1027174_at		LOC_Os10g06400			LOC_Os02g57310	LOC_Os01g22600	LOC_Os06g37620	LOC_Os04g32570	LOC_Os02g29600	LOC_Os07g38080			LOC_Os12g37939	LOC_Os01g27260	Os1047320_at
Os1027550_at		LOC_Os10g06560			LOC_Os02g57350	LOC_Os01g22650	LOC_Os06g39680	LOC_Os04g33660	LOC_Os02g29630	LOC_Os07g38160			LOC_Os12g39650	LOC_Os01g27390	Os1047677_at
Os1027618_at		LOC_Os10g06920			LOC_Os02g57570	LOC_Os01g22710	LOC_Os06g40370	LOC_Os04g35310	LOC_Os02g29830	LOC_Os07g38240			LOC_Os12g39700	LOC_Os01g27430	Os1048083_at
Os1027870_at		LOC_Os10g07572			LOC_Os02g57720	LOC_Os01g22780	LOC_Os06g40720	LOC_Os04g36030	LOC_Os02g29850	LOC_Os07g38280			LOC_Os12g40050	LOC_Os01g27590	Os1048135_at
Os1028430_at		LOC_Os10g09020			LOC_Os02g57780	LOC_Os01g22830	LOC_Os06g41100	LOC_Os04g36070	LOC_Os02g29980	LOC_Os07g38740			LOC_Os12g40760	LOC_Os01g27700	Os1048678_at
Os1028523_at		LOC_Os10g09360			LOC_Os02g57870	LOC_Os01g22870	LOC_Os06g41384	LOC_Os04g36680	LOC_Os02g30240	LOC_Os07g42800			LOC_Os12g41170	LOC_Os01g27720	Os1048788_at
Os1028541_at		LOC_Os10g21600			LOC_Os02g57960	LOC_Os01g22900	LOC_Os06g41790	LOC_Os04g36750	LOC_Os02g30350	LOC_Os07g42820			LOC_Os12g42450	LOC_Os01g27730	Os1049079_at
Os1028553_at		LOC_Os10g23270			LOC_Os02g58370	LOC_Os01g22920	LOC_Os06g41840	LOC_Os04g38010	LOC_Os02g30660	LOC_Os07g42940			LOC_Os12g42660	LOC_Os01g27740	Os1049781_at
Os1030095_at		LOC_Os10g24250			LOC_Os02g58600	LOC_Os01g22980	LOC_Os06g42640	LOC_Os04g38840	LOC_Os02g30770	LOC_Os07g44660			Os1000355_at	LOC_Os01g27750	Os1049836_at
Os1030437_at		LOC_Os10g25220			LOC_Os02g58620	LOC_Os01g23090	LOC_Os06g43340	LOC_Os04g38980	LOC_Os02g30910	LOC_Os07g44940			Os1000781_at	LOC_Os01g27760	Os1050053_at
Os1031300_at		LOC_Os10g26290			LOC_Os02g58730	LOC_Os01g23370	LOC_Os06g45300	LOC_Os04g39770	LOC_Os02g32210	LOC_Os07g46490			Os1000900_at	LOC_Os01g27770	Os1050392_at
Os1031626_at		LOC_Os10g28450			LOC_Os03g01150	LOC_Os01g23420	LOC_Os06g45480	LOC_Os04g40770	LOC_Os02g32330	LOC_Os07g46640			Os1001117_at	LOC_Os01g28380	Os1050656_at
Os1031862_at		LOC_Os10g29330			LOC_Os03g01216	LOC_Os01g23440	LOC_Os06g45860	LOC_Os04g41110	LOC_Os02g32440	LOC_Os07g47201			Os1001229_at	LOC_Os01g28690	Os1050938_at
Os1032160_at		LOC_Os10g30070			LOC_Os03g01240	LOC_Os01g23590	LOC_Os06g45910	LOC_Os04g41980	LOC_Os02g32560	LOC_Os08g04280			Os1001329_x_at	LOC_Os01g28730	Os1051230_at
Os1032865_at		LOC_Os10g30590			LOC_Os03g01560	LOC_Os01g23590	LOC_Os06g46065	LOC_Os04g42760	LOC_Os02g32740	LOC_Os08g05640			Os1003866_at	LOC_Os01g28790	Os1051283_at
Os1033301_at		LOC_Os10g30890			LOC_Os03g01810	LOC_Os01g23640	LOC_Os06g46720	LOC_Os04g42900	LOC_Os02g32860	LOC_Os08g08200			Os1005165_at	LOC_Os01g28980	Os1051381_at
Os1033504_at		LOC_Os10g30970			LOC_Os03g02890	LOC_Os01g23680	LOC_Os06g46820	LOC_Os04g43080	LOC_Os02g33520	LOC_Os08g10030			Os1006127_at	LOC_Os01g29610	Os1051401_at
Os1033837_at		LOC_Os10g32890			LOC_Os03g03000	LOC_Os01g23750	LOC_Os06g46910	LOC_Os04g43450	LOC_Os02g33630	LOC_Os08g10430			Os1006580_at	LOC_Os01g29804	Os1051811_at
Os1035014_at		LOC_Os10g35230			LOC_Os03g03520	LOC_Os01g23770	LOC_Os06g47530	LOC_Os04g43720	LOC_Os02g33720	LOC_Os08g13640			Os1007124_at	LOC_Os01g29870	Os1051913_at
Os1035242_at		LOC_Os10g37050			LOC_Os03g04560	LOC_Os01g23840	LOC_Os06g48970	LOC_Os04g44230	LOC_Os02g33840	LOC_Os08g14660			Os1007500_at	LOC_Os01g31160	Os1051975_at
Os1035828_at		LOC_Os10g38020			LOC_Os03g04640	LOC_Os01g23880	LOC_Os06g49090	LOC_Os04g44570	LOC_Os02g33930	LOC_Os08g14720			Os1009370_at	LOC_Os01g31220	Os1052303_at
Os1036402_at		LOC_Os10g38920			LOC_Os03g04820	LOC_Os01g23890	LOC_Os06g49310	LOC_Os04g45450	LOC_Os02g34300	LOC_Os08g17600			Os1010041_at	LOC_Os01g31470	Os1052390_at
Os1036481_at		LOC_Os10g39250			LOC_Os03g05370	LOC_Os01g23920	LOC_Os06g50220	LOC_Os04g45730	LOC_Os02g35220	LOC_Os08g19694			Os1011351_at	LOC_Os01g31870	Os1052542_at
Os1037216_at		LOC_Os10g42754			LOC_Os03g05380	LOC_Os01g23940	LOC_Os06g50380	LOC_Os04g46000	LOC_Os02g35270	LOC_Os08g22864			Os1012361_at	LOC_Os01g32364	Os1053104_at
Os1038091_at		LOC_Os11g01520			LOC_Os03g06750	LOC_Os01g23980	LOC_Os06g51390	LOC_Os04g46079	LOC_Os02g36320	LOC_Os08g23100			Os1013076_at	LOC_Os01g32790	Os1053503_at
Os1038197_at		LOC_Os11g01860			LOC_Os03g07200	LOC_Os01g23990	LOC_Os06g51400	LOC_Os04g46190	LOC_Os02g36860	LOC_Os08g23960			Os1013870_x_at	LOC_Os01g32800	Os1053676_at
Os1038422_at		LOC_Os11g02740			LOC_Os03g07530	LOC_Os01g24010	LOC_Os07g01730	LOC_Os04g46200	LOC_Os02g37000	LOC_Os08g24946			Os1014546_at	LOC_Os01g32880	Os1054848_at
Os1038812_at		LOC_Os11g02850			LOC_Os03g07930	LOC_Os01g24060	LOC_Os07g01850	LOC_Os04g46410	LOC_Os02g37570	LOC_Os08g27050			Os1014892_at	LOC_Os01g32964	Os1054905_at
Os1039526_at		LOC_Os11g02990			LOC_Os03g07940	LOC_Os01g24090	LOC_Os07g03000	LOC_Os04g47000	LOC_Os02g37980	LOC_Os08g30060			Os1015717_at	LOC_Os01g33020	Os1055417_at
Os1039674_at		LOC_Os11g04230			LOC_Os03g07970	LOC_Os01g24210	LOC_Os07g06950	LOC_Os04g47570	LOC_Os02g38090	LOC_Os08g30740			Os1016244_at	LOC_Os01g33040
Os1040137_at		LOC_Os11g04800			LOC_Os03g09960	LOC_Os01g24330	LOC_Os07g06980	LOC_Os04g47912	LOC_Os02g38360	LOC_Os08g30810			Os1016925_at	LOC_Os01g33050
Os1040386_at		LOC_Os11g08314			LOC_Os03g10170	LOC_Os01g24780	LOC_Os07g08300	LOC_Os04g48170	LOC_Os02g38910	LOC_Os08g33076			Os1017109_at	LOC_Os01g33060
Os1040615_at		LOC_Os11g09230			LOC_Os03g10310	LOC_Os01g24790	LOC_Os07g08810	LOC_Os04g48960	LOC_Os02g38930	LOC_Os08g34630			Os1017984_at	LOC_Os01g33080
Os1040807_at		LOC_Os11g09630			LOC_Os03g10570	LOC_Os01g24840	LOC_Os07g08880	LOC_Os04g49790	LOC_Os02g39220	LOC_Os08g36840			Os1018237_at	LOC_Os01g33090
Os1040818_at		LOC_Os11g10600			LOC_Os03g10700	LOC_Os01g24880	LOC_Os07g09320	LOC_Os04g51340	LOC_Os02g39430	LOC_Os08g38700			Os1018644_at	LOC_Os01g33204
Os1040821_at		LOC_Os11g11400			LOC_Os03g10900	LOC_Os01g24990	LOC_Os07g09914	LOC_Os04g52090	LOC_Os02g40570	LOC_Os08g39060			Os1018647_at	LOC_Os01g33230
Os1041103_at		LOC_Os11g12680			LOC_Os03g11430	LOC_Os01g25060	LOC_Os07g10390	LOC_Os04g52210	LOC_Os02g41560	LOC_Os08g39450			Os1019162_at	LOC_Os01g33300
Os1042321_at		LOC_Os11g12790			LOC_Os03g11600	LOC_Os01g25110	LOC_Os07g11290	LOC_Os04g52530	LOC_Os02g41720	LOC_Os08g39970			Os1019282_at	LOC_Os01g33420
Os1042459_at		LOC_Os11g13530			LOC_Os03g11860	LOC_Os01g25150	LOC_Os07g12330	LOC_Os04g52550	LOC_Os02g41760	LOC_Os08g40530			Os1020119_at	LOC_Os01g33810
Os1042579_at		LOC_Os11g14080			LOC_Os03g12050	LOC_Os01g25240	LOC_Os07g12490	LOC_Os04g54830	LOC_Os02g42280	LOC_Os08g40560			Os1020597_at	LOC_Os01g33869
Os1042747_at		LOC_Os11g14330			LOC_Os03g12570	LOC_Os01g25360	LOC_Os07g15490	LOC_Os04g55590	LOC_Os02g42390	LOC_Os08g40700			Os1020872_at	LOC_Os01g34270
Os1043014_at		LOC_Os11g15460			LOC_Os03g13040	LOC_Os01g25370	LOC_Os07g17130	LOC_Os04g57560	LOC_Os02g42420	LOC_Os08g41480			Os1021262_at	LOC_Os01g34350
Os1043355_at		LOC_Os11g16770			LOC_Os03g13100	LOC_Os01g25386	LOC_Os07g17400	LOC_Os04g57860	LOC_Os02g42585	LOC_Os08g41710			Os1021654_at	LOC_Os01g34390
Os1043849_at		LOC_Os11g17090			LOC_Os03g13500	LOC_Os01g25450	LOC_Os07g18610	LOC_Os04g58120	LOC_Os02g43270	LOC_Os08g42050			Os1022079_at	LOC_Os01g34610
Os1043981_at		LOC_Os11g17810			LOC_Os03g13730	LOC_Os01g25600	LOC_Os07g19140	LOC_Os04g58480	LOC_Os02g43370	LOC_Os08g42410			Os1022152_at	LOC_Os01g34700
Os1044598_at		LOC_Os11g18470			LOC_Os03g13850	LOC_Os01g25660	LOC_Os07g22950	LOC_Os04g58980	LOC_Os02g43390	LOC_Os08g42930			Os1022185_at	LOC_Os01g34720
Os1044964_at		LOC_Os11g18940			LOC_Os03g14080	LOC_Os01g25720	LOC_Os07g25440	LOC_Os05g01050	LOC_Os02g43620	LOC_Os08g42980			Os1023283_at	LOC_Os01g34880
Os1044979_at		LOC_Os11g22900			LOC_Os03g15033	LOC_Os01g25740	LOC_Os07g27210	LOC_Os05g01080	LOC_Os02g43890	LOC_Os08g43380			Os1024352_at	LOC_Os01g34890
Os1044986_at		LOC_Os11g22940			LOC_Os03g15200	LOC_Os01g25880	LOC_Os07g28840	LOC_Os05g01444	LOC_Os02g43940	LOC_Os08g43470			Os1025907_at	LOC_Os01g34970
Os1045572_at		LOC_Os11g26570			LOC_Os03g15850	LOC_Os01g25990	LOC_Os07g29630	LOC_Os05g01920	LOC_Os02g44120	LOC_Os08g44200			Os1025991_at	LOC_Os01g35050
Os1048302_at		LOC_Os11g27390			LOC_Os03g16220	LOC_Os01g26039	LOC_Os07g30020	LOC_Os05g02250	LOC_Os02g44134	LOC_Os09g01590			Os1026498_at	LOC_Os01g35120
Os1048417_at		LOC_Os11g28740			LOC_Os03g16690	LOC_Os01g26210	LOC_Os07g30774	LOC_Os05g02640	LOC_Os02g44220	LOC_Os09g01650			Os1026582_at	LOC_Os01g35184
Os1048963_at		LOC_Os11g32100			LOC_Os03g16740	LOC_Os01g26240	LOC_Os07g30930	LOC_Os05g03450	LOC_Os02g44260	LOC_Os09g02270			Os1026840_at	LOC_Os01g35230
Os1048988_at		LOC_Os11g32460			LOC_Os03g17030	LOC_Os01g26290	LOC_Os07g31190	LOC_Os05g03600	LOC_Os02g44440	LOC_Os09g12560			Os1027178_at	LOC_Os01g35580
Os1050461_at		LOC_Os11g33300			LOC_Os03g17426	LOC_Os01g26300	LOC_Os07g31400	LOC_Os05g05640	LOC_Os02g44590	LOC_Os09g15330			Os1027335_at	LOC_Os01g35780
Os1050687_at		LOC_Os11g34290			LOC_Os03g17432	LOC_Os01g26920	LOC_Os07g33410	LOC_Os05g05760	LOC_Os02g44760	LOC_Os09g17530			Os1028188_at	LOC_Os01g35860
Os1050883_at		LOC_Os11g34740			LOC_Os03g17810	LOC_Os01g26940	LOC_Os07g33690	LOC_Os05g06060	LOC_Os02g45450	LOC_Os09g20030			Os1028467_at	LOC_Os01g35930
Os1051908_at		LOC_Os11g35425			LOC_Os03g18710	LOC_Os01g27100	LOC_Os07g37270	LOC_Os05g06130	LOC_Os02g45570	LOC_Os09g20480			Os1028613_at	LOC_Os01g36070
Os1052208_at		LOC_Os11g35980			LOC_Os03g19104	LOC_Os01g27110	LOC_Os07g38810	LOC_Os05g09280	LOC_Os02g45740	LOC_Os09g22440			Os1028955_at	LOC_Os01g36240
Os1052378_at		LOC_Os11g36010			LOC_Os03g19580	LOC_Os01g27120	LOC_Os07g39010	LOC_Os05g09724	LOC_Os02g45860	LOC_Os09g24650			Os1029028_at	LOC_Os01g36390
Os1052904_at		LOC_Os11g36210			LOC_Os03g19600	LOC_Os01g27270	LOC_Os07g39780	LOC_Os05g10570	LOC_Os02g45980	LOC_Os09g26400			Os1029494_at	LOC_Os01g36590
Os1053221_at		LOC_Os11g38140			LOC_Os03g19900	LOC_Os01g27300	LOC_Os07g40790	LOC_Os05g10770	LOC_Os02g46270	LOC_Os09g26540			Os1029521_at	LOC_Os01g36640
Os1053283_at		LOC_Os11g39170			LOC_Os03g19980	LOC_Os01g27340	LOC_Os07g41090	LOC_Os05g11700	LOC_Os02g46310	LOC_Os09g28000			Os1029650_at	LOC_Os01g36830
Os1054700_		LOC_Os11g41290			LOC_Os03g20070	LOC_Os01g27350	LOC_Os07g41640	LOC_Os05g11810	LOC_Os02g46680	LOC_Os09g28440			Os1029720_at	LOC_Os01g36870
Os1054757_at		LOC_Os11g41530			LOC_Os03g20190	LOC_Os01g27360	LOC_Os07g42370	LOC_Os05g11810	LOC_Os02g47120	LOC_Os09g29660			Os1029940_at	LOC_Os01g36940
Os1055068_at		LOC_Os11g41590			LOC_Os03g20200	LOC_Os01g27380	LOC_Os07g42760	LOC_Os05g12080	LOC_Os02g47430	LOC_Os09g32040			Os1029980_at	LOC_Os01g36970
Os1055297_at		LOC_Os11g45510			LOC_Os03g20710	LOC_Os01g27440	LOC_Os07g43030	LOC_Os05g12210	LOC_Os02g47720	LOC_Os09g32300			Os1030238_at	LOC_Os01g37000
		LOC_Os11g45620			LOC_Os03g20890	LOC_Os01g27480	LOC_Os07g45064	LOC_Os05g12740	LOC_Os02g47960	LOC_Os09g33820			Os1030435_at	LOC_Os01g37110
		LOC_Os11g47449			LOC_Os03g20940	LOC_Os01g27520	LOC_Os07g45590	LOC_Os05g14430	LOC_Os02g48130	LOC_Os09g35710			Os1030511_at	LOC_Os01g37120
		LOC_Os12g04820			LOC_Os03g20970	LOC_Os01g27650	LOC_Os07g46760	LOC_Os05g14610	LOC_Os02g48220	LOC_Os09g36020			Os1030616_at	LOC_Os01g37270
		LOC_Os12g05990			LOC_Os03g21020	LOC_Os01g27880	LOC_Os07g46920	LOC_Os05g15460	LOC_Os02g48330	LOC_Os09g36370			Os1030668_at	LOC_Os01g37320
		LOC_Os12g06130			LOC_Os03g21220	LOC_Os01g27900	LOC_Os07g47350	LOC_Os05g15510	LOC_Os02g48570	LOC_Os09g36440			Os1030778_at	LOC_Os01g37480
		LOC_Os12g06820			LOC_Os03g21260	LOC_Os01g27940	LOC_Os07g47530	LOC_Os05g15820	LOC_Os02g49030	LOC_Os09g36670			Os1030949_at	LOC_Os01g37670
		LOC_Os12g08360			LOC_Os03g21310	LOC_Os01g27990	LOC_Os07g47820	LOC_Os05g16290	LOC_Os02g49250	LOC_Os09g36750			Os1031400_at	LOC_Os01g37800
		LOC_Os12g10010			LOC_Os03g21460	LOC_Os01g28080	LOC_Os07g48290	LOC_Os05g16370	LOC_Os02g49670	LOC_Os09g36830			Os1031505_at	LOC_Os01g37837
		LOC_Os12g10070			LOC_Os03g21759	LOC_Os01g28150	LOC_Os08g01054	LOC_Os05g16560	LOC_Os02g49790	LOC_Os09g39400			Os1031595_at	LOC_Os01g37980
		LOC_Os12g14764			LOC_Os03g21860	LOC_Os01g28230	LOC_Os08g01610	LOC_Os05g17980	LOC_Os02g50050	LOC_Os10g01060			Os1031774_at	LOC_Os01g38120
		LOC_Os12g15110			LOC_Os03g22655	LOC_Os01g28270	LOC_Os08g01750	LOC_Os05g18950	LOC_Os02g51050	LOC_Os10g01800			Os1031777_at	LOC_Os01g38180
		LOC_Os12g15630			LOC_Os03g22930	LOC_Os01g28360	LOC_Os08g03930	LOC_Os05g23680	LOC_Os02g52430	LOC_Os10g02720			Os1031779_at	LOC_Os01g38229
		LOC_Os12g16160			LOC_Os03g23870	LOC_Os01g28400	LOC_Os08g04620	LOC_Os05g23924	LOC_Os02g52670	LOC_Os10g03930			Os1031931_at	LOC_Os01g38244
		LOC_Os12g17250			LOC_Os03g24420	LOC_Os01g28450	LOC_Os08g05840	LOC_Os05g24400	LOC_Os02g52730	LOC_Os10g07270			Os1031951_at	LOC_Os01g38500
		LOC_Os12g20380			LOC_Os03g24760	LOC_Os01g28500	LOC_Os08g05940	LOC_Os05g25380	LOC_Os02g53230	LOC_Os10g07978			Os1032172_at	LOC_Os01g38530
		LOC_Os12g21624			LOC_Os03g24770	LOC_Os01g28520	LOC_Os08g07290	LOC_Os05g25400	LOC_Os02g53450	LOC_Os10g17489			Os1032262_at	LOC_Os01g38620
		LOC_Os12g23060			LOC_Os03g25000	LOC_Os01g28540	LOC_Os08g07400	LOC_Os05g25500	LOC_Os02g53850	LOC_Os10g18390			Os1032446_at	LOC_Os01g38740
		LOC_Os12g23770			LOC_Os03g25650	LOC_Os01g28620	LOC_Os08g07440	LOC_Os05g26040	LOC_Os02g53860	LOC_Os10g21560			Os1032669_at	LOC_Os01g38780
		LOC_Os12g23950			LOC_Os03g25900	LOC_Os01g28660	LOC_Os08g07960	LOC_Os05g26060	LOC_Os02g54190	LOC_Os10g26050			Os1032784_at	LOC_Os01g38990
		LOC_Os12g24710			LOC_Os03g25984	LOC_Os01g28680	LOC_Os08g08240	LOC_Os05g27820	LOC_Os02g54230	LOC_Os10g27220			Os1032953_at	LOC_Os01g39000
		LOC_Os12g27610			LOC_Os03g26510	LOC_Os01g28810	LOC_Os08g09180	LOC_Os05g28810	LOC_Os02g54550	LOC_Os10g28480			Os1033072_at	LOC_Os01g39010
		LOC_Os12g27830			LOC_Os03g26890	LOC_Os01g28820	LOC_Os08g09240	LOC_Os05g28980	LOC_Os02g54640	LOC_Os10g28580			Os1033519_at	LOC_Os01g39020
		LOC_Os12g30590			LOC_Os03g26920	LOC_Os01g28830	LOC_Os08g09660	LOC_Os05g30300	LOC_Os02g54690	LOC_Os10g30100			Os1033848_at	LOC_Os01g39060
		LOC_Os12g30930			LOC_Os03g27700	LOC_Os01g28989	LOC_Os08g10590	LOC_Os05g32720	LOC_Os02g54960	LOC_Os10g30450			Os1033945_at	LOC_Os01g39134
		LOC_Os12g31900			LOC_Os03g28260	LOC_Os01g29040	LOC_Os08g11180	LOC_Os05g33080	LOC_Os02g55110	LOC_Os10g30600			Os1034194_at	LOC_Os01g39290
		LOC_Os12g32150			LOC_Os03g28270	LOC_Os01g29280	LOC_Os08g12140	LOC_Os05g33420	LOC_Os02g55170	LOC_Os10g30850			Os1034216_at	LOC_Os01g39310
		LOC_Os12g32480			LOC_Os03g29440	LOC_Os01g29330	LOC_Os08g12520	LOC_Os05g33430	LOC_Os02g56160	LOC_Os10g30910			Os1034257_at	LOC_Os01g39430
		LOC_Os12g35450			LOC_Os03g29850	LOC_Os01g29409	LOC_Os08g12740	LOC_Os05g34150	LOC_Os02g57360	LOC_Os10g31820			Os1034373_at	LOC_Os01g39600
		LOC_Os12g35980			LOC_Os03g30620	LOC_Os01g29469	LOC_Os08g13500	LOC_Os05g38390	LOC_Os02g57580	LOC_Os10g34740			Os1034684_at	LOC_Os01g39770
		LOC_Os12g36330			LOC_Os03g30740	LOC_Os01g29790	LOC_Os08g21660	LOC_Os05g38770	LOC_Os02g57700	LOC_Os10g39540			Os1034705_at	LOC_Os01g39780
		LOC_Os12g36450			LOC_Os03g30760	LOC_Os01g30970	LOC_Os08g22760	LOC_Os05g39220	LOC_Os02g58390	LOC_Os10g39830			Os1034733_at	LOC_Os01g39790
		LOC_Os12g38570			LOC_Os03g30870	LOC_Os01g31100	LOC_Os08g25820	LOC_Os05g39320	LOC_Os03g01720	LOC_Os10g40110			Os1034779_at	LOC_Os01g39810
		LOC_Os12g39710			LOC_Os03g30890	LOC_Os01g31110	LOC_Os08g26870	LOC_Os05g39870	LOC_Os03g03280	LOC_Os10g40250			Os1035119_at	LOC_Os01g39830
		LOC_Os12g40130			LOC_Os03g31044	LOC_Os01g31320	LOC_Os08g29260	LOC_Os05g40340	LOC_Os03g03760	LOC_Os10g40370			Os1035217_at	LOC_Os01g39840
		LOC_Os12g40730			LOC_Os03g31560	LOC_Os01g31370	LOC_Os08g29650	LOC_Os05g40480	LOC_Os03g03790	LOC_Os10g42940			Os1035350_at	LOC_Os01g39890
		LOC_Os12g41160			LOC_Os03g32020	LOC_Os01g31610	LOC_Os08g31840	LOC_Os05g40550	LOC_Os03g03800	LOC_Os11g03300			Os1036011_at	LOC_Os01g40030
		LOC_Os12g41300			LOC_Os03g32150	LOC_Os01g31680	LOC_Os08g31900	LOC_Os05g41460	LOC_Os03g04030	LOC_Os11g04930			Os1036358_at	LOC_Os01g40110
		LOC_Os12g41400			LOC_Os03g32590	LOC_Os01g31690	LOC_Os08g32850	LOC_Os05g42360	LOC_Os03g04330	LOC_Os11g04980			Os1036382_at	LOC_Os01g40190
		LOC_Os12g42120			LOC_Os03g32840	LOC_Os01g31900	LOC_Os08g33120	LOC_Os05g43550	LOC_Os03g04360	LOC_Os11g07010			Os1036831_at	LOC_Os01g40200
		LOC_Os12g42870			LOC_Os03g33160	LOC_Os01g31930	LOC_Os08g33350	LOC_Os05g43630	LOC_Os03g05920	LOC_Os11g07100			Os1036865_at	LOC_Os01g40280
		LOC_Os12g43034			LOC_Os03g33370	LOC_Os01g31940	LOC_Os08g34580	LOC_Os05g44940	LOC_Os03g05960	LOC_Os11g07440			Os1037306_at	LOC_Os01g40330
		LOC_Os12g43140			LOC_Os03g33650	LOC_Os01g31990	LOC_Os08g36520	LOC_Os05g45060	LOC_Os03g06470	LOC_Os11g07450			Os1037844_at	LOC_Os01g40340
		LOC_Os12g43660			LOC_Os03g33730	LOC_Os01g32030	LOC_Os08g36980	LOC_Os05g45820	LOC_Os03g07180	LOC_Os11g07540			Os1037945_at	LOC_Os01g40420
		LOC_Os12g43710			LOC_Os03g33790	LOC_Os01g32170	LOC_Os08g38720	LOC_Os05g45960	LOC_Os03g07250	LOC_Os11g08210			Os1038708_at	LOC_Os01g40470
		LOC_Os12g44350			LOC_Os03g34090	LOC_Os01g32330	LOC_Os08g39070	LOC_Os05g46050	LOC_Os03g07310	LOC_Os11g10420			Os1038733_at	LOC_Os01g40560
		Os1000222_at			LOC_Os03g36000	LOC_Os01g32350	LOC_Os08g40150	LOC_Os05g46700	LOC_Os03g07340	LOC_Os11g11940			Os1038779_at	LOC_Os01g40570
		Os1000453_x_at			LOC_Os03g37350	LOC_Os01g32660	LOC_Os08g40830	LOC_Os05g47620	LOC_Os03g07390	LOC_Os11g11950			Os1038830_at	LOC_Os01g40580
		Os1002466_at			LOC_Os03g37680	LOC_Os01g32700	LOC_Os08g40860	LOC_Os05g47950	LOC_Os03g08310	LOC_Os11g12330			Os1038865_at	LOC_Os01g40590
		Os1002482_at			LOC_Os03g37700	LOC_Os01g32720	LOC_Os08g40900	LOC_Os05g48170	LOC_Os03g08680	LOC_Os11g16330			Os1039149_at	LOC_Os01g40610
		Os1002541_at			LOC_Os03g37780	LOC_Os01g32730	LOC_Os08g41010	LOC_Os05g50070	LOC_Os03g09200	LOC_Os11g17070			Os1039260_at	LOC_Os01g40660
		Os1002626_at			LOC_Os03g38170	LOC_Os01g32780	LOC_Os08g42310	LOC_Os05g50580	LOC_Os03g09910	LOC_Os11g30410			Os1039281_at	LOC_Os01g40820
		Os1003705_at			LOC_Os03g38330	LOC_Os01g32830	LOC_Os08g43360	LOC_Os05g50730	LOC_Os03g10120	LOC_Os11g32280			Os1039618_at	LOC_Os01g40840
		Os1005927_at			LOC_Os03g38680	LOC_Os01g32980	LOC_Os08g44520	LOC_Os05g50830	LOC_Os03g10390	LOC_Os11g32670			Os1039656_at	LOC_Os01g40860
		Os1006014_at			LOC_Os03g39356	LOC_Os01g33000	LOC_Os08g45240	LOC_Os05g50960	LOC_Os03g10540	LOC_Os11g33120			Os1039683_at	LOC_Os01g40870
		Os1006315_at			LOC_Os03g39520	LOC_Os01g33110	LOC_Os09g01690	LOC_Os06g01580	LOC_Os03g10710	LOC_Os11g34920			Os1039970_at	LOC_Os01g40930
		Os1006595_at			LOC_Os03g40310	LOC_Os01g33120	LOC_Os09g04160	LOC_Os06g02450	LOC_Os03g10910	LOC_Os11g35360			Os1040036_at	LOC_Os01g40980
		Os1008431_x_at			LOC_Os03g40560	LOC_Os01g33240	LOC_Os09g04210	LOC_Os06g02650	LOC_Os03g11030	LOC_Os11g36430			Os1040110_at	LOC_Os01g40980
		Os1008498_at			LOC_Os03g40710	LOC_Os01g33360	LOC_Os09g04890	LOC_Os06g02850	LOC_Os03g11180	LOC_Os11g37690			Os1040748_at	LOC_Os01g41010
		Os1009509_at			LOC_Os03g40840	LOC_Os01g33430	LOC_Os09g04995	LOC_Os06g04320	LOC_Os03g11220	LOC_Os11g37700			Os1040765_at	LOC_Os01g41030
		Os1010040_at			LOC_Os03g41780	LOC_Os01g33490	LOC_Os09g06634	LOC_Os06g04420	LOC_Os03g11980	LOC_Os11g39130			Os1040804_at	LOC_Os01g41120
		Os1010134_at			LOC_Os03g41800	LOC_Os01g33514	LOC_Os09g10710	LOC_Os06g04810	LOC_Os03g12180	LOC_Os11g41130			Os1041151_at	LOC_Os01g41250
		Os1010871_at			LOC_Os03g42250	LOC_Os01g33520	LOC_Os09g10720	LOC_Os06g05610	LOC_Os03g12520	LOC_Os11g44430			Os1041398_at	LOC_Os01g41510
		Os1010876_at			LOC_Os03g42930	LOC_Os01g33560	LOC_Os09g10860	LOC_Os06g06340	LOC_Os03g12920	LOC_Os11g44520			Os1041415_at	LOC_Os01g41610
		Os1011035_x_at			LOC_Os03g42960	LOC_Os01g33580	LOC_Os09g10940	LOC_Os06g06750	LOC_Os03g12970	LOC_Os11g44580			Os1041774_at	LOC_Os01g41660
		Os1012545_at			LOC_Os03g43040	LOC_Os01g33684	LOC_Os09g11270	LOC_Os06g07320	LOC_Os03g12980	LOC_Os11g44790			Os1041963_at	LOC_Os01g41780
		Os1013086_at			LOC_Os03g43050	LOC_Os01g33750	LOC_Os09g12770	LOC_Os06g07470	LOC_Os03g13740	LOC_Os11g44940			Os1041978_at	LOC_Os01g41870
		Os1013422_at			LOC_Os03g43070	LOC_Os01g33770	LOC_Os09g13630	LOC_Os06g08500	LOC_Os03g14430	LOC_Os11g45790			Os1042102_at	LOC_Os01g41880
		Os1013963_at			LOC_Os03g43340	LOC_Os01g33784	LOC_Os09g16800	LOC_Os06g08600	LOC_Os03g15080	LOC_Os11g47710			Os1042215_at	LOC_Os01g41950
		Os1013965_at			LOC_Os03g43350	LOC_Os01g33940	LOC_Os09g19190	LOC_Os06g08780	LOC_Os03g15250	LOC_Os12g01220			Os1042396_at	LOC_Os01g41980
		Os1014404_at			LOC_Os03g43570	LOC_Os01g33950	LOC_Os09g19280	LOC_Os06g08820	LOC_Os03g15360	LOC_Os12g01510			Os1042423_at	LOC_Os01g41990
		Os1014860_at			LOC_Os03g44440	LOC_Os01g33970	LOC_Os09g27050	LOC_Os06g09820	LOC_Os03g16420	LOC_Os12g02880			Os1042545_at	LOC_Os01g42040
		Os1014890_at			LOC_Os03g45040	LOC_Os01g34030	LOC_Os09g27860	LOC_Os06g10670	LOC_Os03g17270	LOC_Os12g04360			Os1042600_at	LOC_Os01g42070
		Os1015251_at			LOC_Os03g45120	LOC_Os01g34060	LOC_Os09g28570	LOC_Os06g10910	LOC_Os03g17280	LOC_Os12g06510			Os1042646_at	LOC_Os01g42080
		Os1015318_at			LOC_Os03g45320	LOC_Os01g34080	LOC_Os09g30474	LOC_Os06g11090	LOC_Os03g17370	LOC_Os12g06630			Os1042669_at	LOC_Os01g42120
		Os1015692_at			LOC_Os03g45619	LOC_Os01g34090	LOC_Os09g31360	LOC_Os06g12170	LOC_Os03g18150	LOC_Os12g10720			Os1042924_at	LOC_Os01g42234
		Os1015827_at			LOC_Os03g45740	LOC_Os01g34190	LOC_Os09g31450	LOC_Os06g12610	LOC_Os03g18170	LOC_Os12g10730			Os1042988_at	LOC_Os01g42250
		Os1016079_x_at			LOC_Os03g45910	LOC_Os01g34200	LOC_Os09g32090	LOC_Os06g12980	LOC_Os03g18190	LOC_Os12g16350			Os1042998_at	LOC_Os01g42270
		Os1016436_x_at			LOC_Os03g46530	LOC_Os01g34330	LOC_Os09g32400	LOC_Os06g13410	LOC_Os03g18810	LOC_Os12g18360			Os1043403_at	LOC_Os01g42320
		Os1016970_x_at			LOC_Os03g46884	LOC_Os01g34480	LOC_Os09g32650	LOC_Os06g13550	LOC_Os03g19030	LOC_Os12g19350			Os1043515_at	LOC_Os01g42350
		Os1017108_x_at			LOC_Os03g47370	LOC_Os01g34490	LOC_Os09g32700	LOC_Os06g13950	LOC_Os03g19427	LOC_Os12g21784			Os1043585_at	LOC_Os01g42430
		Os1017526_x_at			LOC_Os03g47620	LOC_Os01g34530	LOC_Os09g34040	LOC_Os06g15270	LOC_Os03g19436	LOC_Os12g24080			Os1043592_at	LOC_Os01g42470
		Os1018032_at			LOC_Os03g48080	LOC_Os01g34660	LOC_Os09g34130	LOC_Os06g15550	LOC_Os03g19690	LOC_Os12g30300			Os1043834_at	LOC_Os01g42480
		Os1018582_at			LOC_Os03g48410	LOC_Os01g34790	LOC_Os09g35680	LOC_Os06g16050	LOC_Os03g20050	LOC_Os12g32250			Os1044061_at	LOC_Os01g42520
		Os1018751_at			LOC_Os03g49070	LOC_Os01g34850	LOC_Os09g39420	LOC_Os06g16600	LOC_Os03g20230	LOC_Os12g32660			Os1044350_at	LOC_Os01g42530
		Os1019718_at			LOC_Os03g49126	LOC_Os01g34910	LOC_Os09g39650	LOC_Os06g17000	LOC_Os03g20270	LOC_Os12g32992			Os1044407_at	LOC_Os01g42630
		Os1021029_at			LOC_Os03g49870	LOC_Os01g35030	LOC_Os09g39740	LOC_Os06g17120	LOC_Os03g21610	LOC_Os12g33260			Os1044429_at	LOC_Os01g42650
		Os1021115_at			LOC_Os03g50040	LOC_Os01g35040	LOC_Os09g39980	LOC_Os06g17250	LOC_Os03g21660	LOC_Os12g33830			Os1044487_at	LOC_Os01g42690
		Os1022381_at			LOC_Os03g50090	LOC_Os01g35100	LOC_Os10g01910	LOC_Os06g17260	LOC_Os03g21820	LOC_Os12g34012			Os1044676_at	LOC_Os01g42700
		Os1023809_at			LOC_Os03g50180	LOC_Os01g35310	LOC_Os10g02930	LOC_Os06g19800	LOC_Os03g22030	LOC_Os12g37290			Os1044712_at	LOC_Os01g42710
		Os1024739_at			LOC_Os03g50570	LOC_Os01g35490	LOC_Os10g03650	LOC_Os06g20450	LOC_Os03g22110	LOC_Os12g37390			Os1044736_at	LOC_Os01g42850
		Os1026053_at			LOC_Os03g50800	LOC_Os01g35800	LOC_Os10g03990	LOC_Os06g20640	LOC_Os03g22550	LOC_Os12g37640			Os1044852_at	LOC_Os01g42870
		Os1026130_at			LOC_Os03g51050	LOC_Os01g35830	LOC_Os10g04110	LOC_Os06g22600	LOC_Os03g22590	LOC_Os12g37760			Os1044918_at	LOC_Os01g42900
		Os1026818_at			LOC_Os03g51220	LOC_Os01g35840	LOC_Os10g08100	LOC_Os06g23950	LOC_Os03g22860	LOC_Os12g37770			Os1045204_at	LOC_Os01g42960
		Os1027418_at			LOC_Os03g51390	LOC_Os01g35880	LOC_Os10g09100	LOC_Os06g24000	LOC_Os03g23080	LOC_Os12g39880			Os1045817_at	LOC_Os01g42970
		Os1027436_at			LOC_Os03g51690	LOC_Os01g36090	LOC_Os10g10190	LOC_Os06g24110	LOC_Os03g23940	LOC_Os12g40340			Os1046308_at	LOC_Os01g42980
		Os1027579_at			LOC_Os03g51900	LOC_Os01g36294	LOC_Os10g16640	LOC_Os06g24670	LOC_Os03g24610	LOC_Os12g41680			Os1047087_at	LOC_Os01g42990
		Os1027734_at			LOC_Os03g52350	LOC_Os01g36310	LOC_Os10g18060	LOC_Os06g24720	LOC_Os03g25560	LOC_Os12g42070			Os1047387_at	LOC_Os01g43030
		Os1027777_at			LOC_Os03g53110	LOC_Os01g36350	LOC_Os10g22920	LOC_Os06g26110	LOC_Os03g25660	Os1000944_at			Os1047434_at	LOC_Os01g43050
		Os1027864_at			LOC_Os03g53900	LOC_Os01g36440	LOC_Os10g25360	LOC_Os06g28480	LOC_Os03g26420	Os1002510_at			Os1047512_at	LOC_Os01g43110
		Os1028554_at			LOC_Os03g54820	LOC_Os01g36630	LOC_Os10g26070	LOC_Os06g28550	LOC_Os03g26480	Os1005280_at			Os1047604_at	LOC_Os01g43160
		Os1028779_at			LOC_Os03g55050	LOC_Os01g36670	LOC_Os10g26630	LOC_Os06g28870	LOC_Os03g26530	Os1007430_at			Os1048726_at	LOC_Os01g43220
		Os1028873_at			LOC_Os03g55200	LOC_Os01g36720	LOC_Os10g28040	LOC_Os06g29470	LOC_Os03g26880	Os1010831_at			Os1048940_at	LOC_Os01g43250
		Os1029320_at			LOC_Os03g55734	LOC_Os01g36730	LOC_Os10g28410	LOC_Os06g29994	LOC_Os03g26980	Os1013017_at			Os1049199_at	LOC_Os01g43350
		Os1029429_at			LOC_Os03g55750	LOC_Os01g36840	LOC_Os10g28640	LOC_Os06g30894	LOC_Os03g27170	Os1013574_x_at			Os1049445_at	LOC_Os01g43360
		Os1029531_at			LOC_Os03g56140	LOC_Os01g36860	LOC_Os10g30520	LOC_Os06g31200	LOC_Os03g27270	Os1014887_at			Os1049457_at	LOC_Os01g43380
		Os1029540_at			LOC_Os03g56330	LOC_Os01g37050	LOC_Os10g31030	LOC_Os06g31250	LOC_Os03g27370	Os1015271_at			Os1049596_at	LOC_Os01g43420
		Os1029618_at			LOC_Os03g56340	LOC_Os01g37130	LOC_Os10g31770	LOC_Os06g31280	LOC_Os03g27510	Os1015811_at			Os1050001_at	LOC_Os01g43440
		Os1029691_at			LOC_Os03g56890	LOC_Os01g37170	LOC_Os10g32500	LOC_Os06g32550	LOC_Os03g27750	Os1018661_at			Os1050009_at	LOC_Os01g43460
		Os1029692_at			LOC_Os03g56960	LOC_Os01g37210	LOC_Os10g32540	LOC_Os06g33720	LOC_Os03g27900	Os1024401_at			Os1050118_at	LOC_Os01g43490
		Os1029922_at			LOC_Os03g57890	LOC_Os01g37260	LOC_Os10g33310	LOC_Os06g35030	LOC_Os03g27940	Os1024414_at			Os1050312_at	LOC_Os01g43520
		Os1030228_at			LOC_Os03g58220	LOC_Os01g37460	LOC_Os10g34660	LOC_Os06g35770	LOC_Os03g27980	Os1028876_at			Os1050555_at	LOC_Os01g43550
		Os1030294_at			LOC_Os03g58260	LOC_Os01g37580	LOC_Os10g35560	LOC_Os06g35780	LOC_Os03g28130	Os1029026_at			Os1051010_at	LOC_Os01g43580
		Os1030298_at			LOC_Os03g58350	LOC_Os01g37590	LOC_Os10g35770	LOC_Os06g35880	LOC_Os03g28230	Os1029642_at			Os1051061_at	LOC_Os01g43630
		Os1030373_at			LOC_Os03g59290	LOC_Os01g37600	LOC_Os10g36550	LOC_Os06g37364	LOC_Os03g28360	Os1029791_at			Os1051268_at	LOC_Os01g43680
		Os1030446_at			LOC_Os03g59540	LOC_Os01g37690	LOC_Os10g36810	LOC_Os06g38970	LOC_Os03g28380	Os1030436_at			Os1051667_at	LOC_Os01g43720
		Os1030613_at			LOC_Os03g59620	LOC_Os01g37750	LOC_Os10g37420	LOC_Os06g39660	LOC_Os03g28980	Os1031379_at			Os1052272_at	LOC_Os01g43910
		Os1030682_at			LOC_Os03g60030	LOC_Os01g37760	LOC_Os10g37490	LOC_Os06g39875	LOC_Os03g29150	Os1031628_at			Os1052283_at	LOC_Os01g44040
		Os1030696_at			LOC_Os03g60220	LOC_Os01g37770	LOC_Os10g39200	LOC_Os06g40180	LOC_Os03g29270	Os1031958_at			Os1052334_at	LOC_Os01g44050
		Os1031064_at			LOC_Os03g60449	LOC_Os01g37780	LOC_Os10g39230	LOC_Os06g41150	LOC_Os03g29290	Os1033539_at			Os1052381_at	LOC_Os01g44090
		Os1031206_at			LOC_Os03g61140	LOC_Os01g37790	LOC_Os10g39670	LOC_Os06g41500	LOC_Os03g29400	Os1034302_at			Os1052614_at	LOC_Os01g44110
		Os1031761_at			LOC_Os03g61270	LOC_Os01g37820	LOC_Os10g40360	LOC_Os06g42150	LOC_Os03g29480	Os1040658_at			Os1052859_at	LOC_Os01g44130
		Os1031990_at			LOC_Os03g61440	LOC_Os01g37842	LOC_Os10g41560	LOC_Os06g42160	LOC_Os03g29614	Os1041172_at			Os1052996_at	LOC_Os01g44310
		Os1032086_at			LOC_Os03g61840	LOC_Os01g37860	LOC_Os10g42196	LOC_Os06g42220	LOC_Os03g30060	Os1041293_at			Os1053143_at	LOC_Os01g44330
		Os1032523_at			LOC_Os03g61940	LOC_Os01g37870	LOC_Os10g42430	LOC_Os06g42310	LOC_Os03g30200	Os1042085_at			Os1053331_at	LOC_Os01g44394
		Os1033127_at			LOC_Os03g61950	LOC_Os01g38110	LOC_Os10g42439	LOC_Os06g42770	LOC_Os03g30410	Os1042282_at			Os1053443_at	LOC_Os01g44960
		Os1033188_at			LOC_Os03g62080	LOC_Os01g38140	LOC_Os10g42710	LOC_Os06g42920	LOC_Os03g30510	Os1042627_at			Os1053662_at	LOC_Os01g45190
		Os1033201_at			LOC_Os03g62480	LOC_Os01g38320	LOC_Os11g02159	LOC_Os06g43044	LOC_Os03g30744	Os1044209_at			Os1054166_at	LOC_Os01g45450
		Os1033228_at			LOC_Os03g62720	LOC_Os01g38359	LOC_Os11g02890	LOC_Os06g43500	LOC_Os03g30950	Os1044348_at			Os1054269_at	LOC_Os01g45460
		Os1033691_at			LOC_Os03g63350	LOC_Os01g38510	LOC_Os11g05490	LOC_Os06g43520	LOC_Os03g31000	Os1044546_at			Os1054668_at	LOC_Os01g45530
		Os1033789_at			LOC_Os03g63880	LOC_Os01g38520	LOC_Os11g05530	LOC_Os06g44630	LOC_Os03g31060	Os1045557_at			Os1054705_at	LOC_Os01g45700
		Os1033922_at			LOC_Os04g01008	LOC_Os01g38580	LOC_Os11g05850	LOC_Os06g44740	LOC_Os03g31120	Os1046805_at			Os1054826_at	LOC_Os01g45720
		Os1034055_at			LOC_Os04g01439	LOC_Os01g38610	LOC_Os11g06410	LOC_Os06g45450	LOC_Os03g31440	Os1047261_at			Os1055272_at	LOC_Os01g45730
		Os1034436_at			LOC_Os04g01610	LOC_Os01g38650	LOC_Os11g09110	LOC_Os06g46340	LOC_Os03g31452	Os1048109_at			Os1055290_	LOC_Os01g45790
		Os1034470_at			LOC_Os04g01720	LOC_Os01g38660	LOC_Os11g09329	LOC_Os06g46350	LOC_Os03g31540	Os1048990_at			Os1055449_at	LOC_Os01g45830
		Os1034471_at			LOC_Os04g01810	LOC_Os01g38670	LOC_Os11g11060	LOC_Os06g46640	LOC_Os03g32090	Os1050872_at			Os1055744_at	LOC_Os01g45860
		Os1034685_at			LOC_Os04g01930	LOC_Os01g38680	LOC_Os11g11960	LOC_Os06g47440	LOC_Os03g32250	Os1051611_at				LOC_Os01g45880
		Os1034766_at			LOC_Os04g02020	LOC_Os01g38850	LOC_Os11g13440	LOC_Os06g48065	LOC_Os03g32820	Os1053613_at				LOC_Os01g45900
		Os1035111_at			LOC_Os04g02090	LOC_Os01g38900	LOC_Os11g13694	LOC_Os06g48170	LOC_Os03g32850	Os1054351_at				LOC_Os01g45910
		Os1035175_at			LOC_Os04g02980	LOC_Os01g38940	LOC_Os11g13860	LOC_Os06g48200	LOC_Os03g32890	Os1054469_at				LOC_Os01g45960
		Os1035218_at			LOC_Os04g03260	LOC_Os01g39160	LOC_Os11g19720	LOC_Os06g48260	LOC_Os03g33190	Os1054915_at				LOC_Os01g45990
		Os1035439_at			LOC_Os04g03630	LOC_Os01g39260	LOC_Os11g24540	LOC_Os06g48810	LOC_Os03g33230	Os1055852_at				LOC_Os01g46070
		Os1035509_at			LOC_Os04g03796	LOC_Os01g39270	LOC_Os11g25980	LOC_Os06g48850	LOC_Os03g33260					LOC_Os01g46080
		Os1035740_at			LOC_Os04g03920	LOC_Os01g39380	LOC_Os11g26910	LOC_Os06g49260	LOC_Os03g34270					LOC_Os01g46090
		Os1035937_at			LOC_Os04g03930	LOC_Os01g39530	LOC_Os11g28300	LOC_Os06g49300	LOC_Os03g35340					LOC_Os01g46120
		Os1035941_at			LOC_Os04g04100	LOC_Os01g39670	LOC_Os11g29340	LOC_Os06g49420	LOC_Os03g35380					LOC_Os01g46169
		Os1036200_at			LOC_Os04g04210	LOC_Os01g39680	LOC_Os11g31890	LOC_Os06g51100	LOC_Os03g35560					LOC_Os01g46240
		Os1036241_at			LOC_Os04g04480	LOC_Os01g39710	LOC_Os11g37540	LOC_Os07g01230	LOC_Os03g35570					LOC_Os01g46250
		Os1036243_at			LOC_Os04g04670	LOC_Os01g39800	LOC_Os11g44440	LOC_Os07g01530	LOC_Os03g35580					LOC_Os01g46290
		Os1036287_at			LOC_Os04g05770	LOC_Os01g39860	LOC_Os11g44870	LOC_Os07g01840	LOC_Os03g35769					LOC_Os01g46340
		Os1036721_at			LOC_Os04g06700	LOC_Os01g39960	LOC_Os12g01930	LOC_Os07g01870	LOC_Os03g35870					LOC_Os01g46350
		Os1037786_at			LOC_Os04g06710	LOC_Os01g39970	LOC_Os12g05260	LOC_Os07g01900	LOC_Os03g36200					LOC_Os01g46380
		Os1037905_at			LOC_Os04g06840	LOC_Os01g39990	LOC_Os12g05590	LOC_Os07g02290	LOC_Os03g36400					LOC_Os01g46400
		Os1038328_at			LOC_Os04g06900	LOC_Os01g40094	LOC_Os12g06810	LOC_Os07g02420	LOC_Os03g36770					LOC_Os01g46410
		Os1038630_at			LOC_Os04g06970	LOC_Os01g40130	LOC_Os12g07450	LOC_Os07g03160	LOC_Os03g37120					LOC_Os01g46430
		Os1038846_at			LOC_Os04g07170	LOC_Os01g40250	LOC_Os12g11190	LOC_Os07g04520	LOC_Os03g37710					LOC_Os01g46450
		Os1039026_at			LOC_Os04g07510	LOC_Os01g40260	LOC_Os12g16250	LOC_Os07g05420	LOC_Os03g37720					LOC_Os01g46500
		Os1039108_at			LOC_Os04g07600	LOC_Os01g40310	LOC_Os12g16520	LOC_Os07g06080	LOC_Os03g37800					LOC_Os01g46510
		Os1039128_at			LOC_Os04g07750	LOC_Os01g40350	LOC_Os12g18110	LOC_Os07g06810	LOC_Os03g38130					LOC_Os01g46570
		Os1039506_at			LOC_Os04g07790	LOC_Os01g40380	LOC_Os12g31540	LOC_Os07g06960	LOC_Os03g38240					LOC_Os01g46580
		Os1039508_at			LOC_Os04g07810	LOC_Os01g40410	LOC_Os12g31880	LOC_Os07g07150	LOC_Os03g38320					LOC_Os01g46610
		Os1039645_at			LOC_Os04g08500	LOC_Os01g40430	LOC_Os12g32240	LOC_Os07g07670	LOC_Os03g38470					LOC_Os01g46670
		Os1039768_at			LOC_Os04g08836	LOC_Os01g40450	LOC_Os12g38430	LOC_Os07g08420	LOC_Os03g39170					LOC_Os01g46870
		Os1040083_at			LOC_Os04g09920	LOC_Os01g40499	LOC_Os12g39680	LOC_Os07g09310	LOC_Os03g39510					LOC_Os01g46900
		Os1040171_at			LOC_Os04g10240	LOC_Os01g40499	LOC_Os12g39730	LOC_Os07g09675	LOC_Os03g39880					LOC_Os01g46920
		Os1040393_at			LOC_Os04g10310	LOC_Os01g40600	LOC_Os12g39870	LOC_Os07g09940	LOC_Os03g39900					LOC_Os01g46926
		Os1040564_at			LOC_Os04g10680	LOC_Os01g40620	LOC_Os12g42530	LOC_Os07g10220	LOC_Os03g40080					LOC_Os01g46950
		Os1040732_at			LOC_Os04g10700	LOC_Os01g40630	LOC_Os12g42850	LOC_Os07g10590	LOC_Os03g40330					LOC_Os01g46970
		Os1040946_at			LOC_Os04g10880	LOC_Os01g40640	LOC_Os12g44180	LOC_Os07g11190	LOC_Os03g40370					LOC_Os01g46980
		Os1040992_at			LOC_Os04g10990	LOC_Os01g40670	Os1000365_at	LOC_Os07g11320	LOC_Os03g40570					LOC_Os01g47050
		Os1041001_at			LOC_Os04g11140	LOC_Os01g40680	Os1001753_at	LOC_Os07g12480	LOC_Os03g40720					LOC_Os01g47080
		Os1041193_at			LOC_Os04g11810	LOC_Os01g40830	Os1002230_at	LOC_Os07g13460	LOC_Os03g41380					LOC_Os01g47180
		Os1041331_at			LOC_Os04g11820	LOC_Os01g41280	Os1010132_at	LOC_Os07g13950	LOC_Os03g41540					LOC_Os01g47262
		Os1041443_at			LOC_Os04g11890	LOC_Os01g41340	Os1010902_at	LOC_Os07g14000	LOC_Os03g41624					LOC_Os01g47400
		Os1041470_at			LOC_Os04g11910	LOC_Os01g41360	Os1011942_at	LOC_Os07g14700	LOC_Os03g41690					LOC_Os01g47470
		Os1041616_at			LOC_Os04g12130	LOC_Os01g41420	Os1013389_at	LOC_Os07g15840	LOC_Os03g42240					LOC_Os01g47550
		Os1041663_at			LOC_Os04g12260	LOC_Os01g41430	Os1014725_at	LOC_Os07g16380	LOC_Os03g42954					LOC_Os01g47560
		Os1041723_at			LOC_Os04g12420	LOC_Os01g41450	Os1014976_at	LOC_Os07g16740	LOC_Os03g43210					LOC_Os01g47610
		Os1041936_at			LOC_Os04g13170	LOC_Os01g41550	Os1015663_at	LOC_Os07g16760	LOC_Os03g43235					LOC_Os01g47635
		Os1042100_at			LOC_Os04g13420	LOC_Os01g41565	Os1015830_at	LOC_Os07g16890	LOC_Os03g44360					LOC_Os01g47650
		Os1042152_at			LOC_Os04g13430	LOC_Os01g41600	Os1016676_at	LOC_Os07g17020	LOC_Os03g44990					LOC_Os01g47660
		Os1042309_at			LOC_Os04g13440	LOC_Os01g41650	Os1017331_at	LOC_Os07g17680	LOC_Os03g45230					LOC_Os01g47690
		Os1042323_at			LOC_Os04g13590	LOC_Os01g41710	Os1021177_at	LOC_Os07g18300	LOC_Os03g45490					LOC_Os01g47740
		Os1042397_at			LOC_Os04g14250	LOC_Os01g41720	Os1021650_at	LOC_Os07g18420	LOC_Os03g46090					LOC_Os01g47760
		Os1042438_at			LOC_Os04g14520	LOC_Os01g41810	Os1024978_at	LOC_Os07g18700	LOC_Os03g46120					LOC_Os01g47800
		Os1042475_at			LOC_Os04g14840	LOC_Os01g41820	Os1025236_at	LOC_Os07g21970	LOC_Os03g46325					LOC_Os01g47820
		Os1042656_at			LOC_Os04g15920	LOC_Os01g41910	Os1025469_at	LOC_Os07g22224	LOC_Os03g47022					LOC_Os01g47900
		Os1042664_at			LOC_Os04g16020	LOC_Os01g41930	Os1028214_at	LOC_Os07g22430	LOC_Os03g47420					LOC_Os01g48000
		Os1042803_at			LOC_Os04g16270	LOC_Os01g42000	Os1028624_at	LOC_Os07g22850	LOC_Os03g47650					LOC_Os01g48040
		Os1042826_at			LOC_Os04g16300	LOC_Os01g42010	Os1029087_at	LOC_Os07g23060	LOC_Os03g47820					LOC_Os01g48080
		Os1042847_at			LOC_Os04g16314	LOC_Os01g42030	Os1029858_at	LOC_Os07g24390	LOC_Os03g47870					LOC_Os01g48130
		Os1042891_at			LOC_Os04g16410	LOC_Os01g42100	Os1030801_at	LOC_Os07g26360	LOC_Os03g47896					LOC_Os01g48220
		Os1042957_at			LOC_Os04g16850	LOC_Os01g42140	Os1032110_at	LOC_Os07g26690	LOC_Os03g48070					LOC_Os01g48250
		Os1043008_at			LOC_Os04g16890	LOC_Os01g42160	Os1032958_at	LOC_Os07g26720	LOC_Os03g48160					LOC_Os01g48280
		Os1043016_at			LOC_Os04g17120	LOC_Os01g42280	Os1033232_at	LOC_Os07g27020	LOC_Os03g48250					LOC_Os01g48280
		Os1043152_at			LOC_Os04g17130	LOC_Os01g42380	Os1033422_at	LOC_Os07g28670	LOC_Os03g48610					LOC_Os01g48390
		Os1043166_at			LOC_Os04g17320	LOC_Os01g42460	Os1034512_at	LOC_Os07g31210	LOC_Os03g48880					LOC_Os01g48440
		Os1043285_at			LOC_Os04g18470	LOC_Os01g42490	Os1035650_at	LOC_Os07g31610	LOC_Os03g49550					LOC_Os01g48530
		Os1043293_at			LOC_Os04g18700	LOC_Os01g42560	Os1036332_at	LOC_Os07g31680	LOC_Os03g49920					LOC_Os01g48570
		Os1043374_at			LOC_Os04g19020	LOC_Os01g42780	Os1036991_at	LOC_Os07g31790	LOC_Os03g50190					LOC_Os01g48750
		Os1043480_at			LOC_Os04g19060	LOC_Os01g42800	Os1036992_at	LOC_Os07g33420	LOC_Os03g50660					LOC_Os01g48760
		Os1043481_at			LOC_Os04g19260	LOC_Os01g42820	Os1037115_at	LOC_Os07g33760	LOC_Os03g51000					LOC_Os01g48770
		Os1043700_at			LOC_Os04g19870	LOC_Os01g42860	Os1038973_at	LOC_Os07g34420	LOC_Os03g51350					LOC_Os01g48790
		Os1043826_at			LOC_Os04g19980	LOC_Os01g43040	Os1040351_at	LOC_Os07g34529	LOC_Os03g51490					LOC_Os01g48800
		Os1043842_at			LOC_Os04g20070	LOC_Os01g43070	Os1041149_at	LOC_Os07g34540	LOC_Os03g52160					LOC_Os01g48810
		Os1043877_at			LOC_Os04g20360	LOC_Os01g43090	Os1042237_at	LOC_Os07g34840	LOC_Os03g52475					LOC_Os01g48850
		Os1044001_at			LOC_Os04g20500	LOC_Os01g43100	Os1042245_at	LOC_Os07g35300	LOC_Os03g53100					LOC_Os01g48900
		Os1044092_at			LOC_Os04g20540	LOC_Os01g43120	Os1042246_at	LOC_Os07g35570	LOC_Os03g53410					LOC_Os01g49000
		Os1044345_at			LOC_Os04g20650	LOC_Os01g43150	Os1042603_at	LOC_Os07g36260	LOC_Os03g53550					LOC_Os01g49010
		Os1044404_at			LOC_Os04g20760	LOC_Os01g43170	Os1043173_at	LOC_Os07g37210	LOC_Os03g54180					LOC_Os01g49024
		Os1044531_at			LOC_Os04g21590	LOC_Os01g43180	Os1043497_at	LOC_Os07g37480	LOC_Os03g54930					LOC_Os01g49110
		Os1044603_at			LOC_Os04g22070	LOC_Os01g43260	Os1043853_at	LOC_Os07g37810	LOC_Os03g56100					LOC_Os01g49150
		Os1044810_at			LOC_Os04g22140	LOC_Os01g43270	Os1044451_at	LOC_Os07g37920	LOC_Os03g56180					LOC_Os01g49160
		Os1044917_at			LOC_Os04g22410	LOC_Os01g43330	Os1044632_at	LOC_Os07g38450	LOC_Os03g56200					LOC_Os01g49180
		Os1045421_at			LOC_Os04g22440	LOC_Os01g43390	Os1046150_at	LOC_Os07g39060	LOC_Os03g56440					LOC_Os01g49190
		Os1045600_at			LOC_Os04g22500	LOC_Os01g43400	Os1048286_at	LOC_Os07g39100	LOC_Os03g56450					LOC_Os01g49200
		Os1045643_at			LOC_Os04g22790	LOC_Os01g43480	Os1048664_at	LOC_Os07g39490	LOC_Os03g56490					LOC_Os01g49250
		Os1046344_at			LOC_Os04g24290	LOC_Os01g43570	Os1049067_at	LOC_Os07g39910	LOC_Os03g56520					LOC_Os01g49290
		Os1047640_at			LOC_Os04g25090	LOC_Os01g43590	Os1049969_at	LOC_Os07g40010	LOC_Os03g57000					LOC_Os01g49350
		Os1047761_at			LOC_Os04g25710	LOC_Os01g43650	Os1051304_at	LOC_Os07g40310	LOC_Os03g57050					LOC_Os01g49360
		Os1047767_at			LOC_Os04g26260	LOC_Os01g43690	Os1051485_at	LOC_Os07g40560	LOC_Os03g57730					LOC_Os01g49380
		Os1047852_at			LOC_Os04g26490	LOC_Os01g43710	Os1051658_at	LOC_Os07g40920	LOC_Os03g57900					LOC_Os01g49510
		Os1047873_at			LOC_Os04g26730	LOC_Os01g43750	Os1052821_at	LOC_Os07g42994	LOC_Os03g57960					LOC_Os01g49700
		Os1048005_at			LOC_Os04g27420	LOC_Os01g43844	Os1052839_at	LOC_Os07g43170	LOC_Os03g58270					LOC_Os01g50010
		Os1048264_at			LOC_Os04g27630	LOC_Os01g43851	Os1052888_at	LOC_Os07g43390	LOC_Os03g58280					LOC_Os01g50080
		Os1048369_at			LOC_Os04g27960	LOC_Os01g43870	Os1055317_at	LOC_Os07g43830	LOC_Os03g58630					LOC_Os01g50160
		Os1048599_at			LOC_Os04g27980	LOC_Os01g43980		LOC_Os07g44600	LOC_Os03g59370					LOC_Os01g50310
		Os1048776_at			LOC_Os04g28000	LOC_Os01g43990		LOC_Os07g45250	LOC_Os03g59570					LOC_Os01g50330
		Os1048852_at			LOC_Os04g28140	LOC_Os01g44170		LOC_Os07g46300	LOC_Os03g59810					LOC_Os01g50400
		Os1048903_at			LOC_Os04g28760	LOC_Os01g44190		LOC_Os07g46550	LOC_Os03g59940					LOC_Os01g50420
		Os1049077_at			LOC_Os04g29400	LOC_Os01g44200		LOC_Os07g47100	LOC_Os03g60210					LOC_Os01g50440
		Os1049269_at			LOC_Os04g29810	LOC_Os01g44210		LOC_Os07g47290	LOC_Os03g60310					LOC_Os01g50490
		Os1049374_at			LOC_Os04g30000	LOC_Os01g44220		LOC_Os07g47390	LOC_Os03g60440					LOC_Os01g50530
		Os1049390_at			LOC_Os04g30060	LOC_Os01g44390		LOC_Os07g47720	LOC_Os03g60500					LOC_Os01g50590
		Os1049692_at			LOC_Os04g30260	LOC_Os01g44430		LOC_Os07g48910	LOC_Os03g60670					LOC_Os01g50610
		Os1049787_at			LOC_Os04g30610	LOC_Os01g44950		LOC_Os08g01480	LOC_Os03g60930					LOC_Os01g50720
		Os1049880_at			LOC_Os04g30790	LOC_Os01g44990		LOC_Os08g02720	LOC_Os03g61340					LOC_Os01g50750
		Os1050308_at			LOC_Os04g31360	LOC_Os01g45020		LOC_Os08g03190	LOC_Os03g61410					LOC_Os01g50810
		Os1050337_at			LOC_Os04g31530	LOC_Os01g45100		LOC_Os08g03700	LOC_Os03g62140					LOC_Os01g50820
		Os1050543_at			LOC_Os04g31640	LOC_Os01g45110		LOC_Os08g04120	LOC_Os03g62860					LOC_Os01g50900
		Os1050552_at			LOC_Os04g32250	LOC_Os01g45120		LOC_Os08g04640	LOC_Os03g63074					LOC_Os01g50910
		Os1050558_at			LOC_Os04g32350	LOC_Os01g45140		LOC_Os08g05340	LOC_Os04g01760					LOC_Os01g51020
		Os1050573_at			LOC_Os04g32770	LOC_Os01g45250		LOC_Os08g05560	LOC_Os04g01980					LOC_Os01g51140
		Os1050659_at			LOC_Os04g32950	LOC_Os01g45274		LOC_Os08g05670	LOC_Os04g01990					LOC_Os01g51170
		Os1050834_at			LOC_Os04g33410	LOC_Os01g45290		LOC_Os08g06740	LOC_Os04g02250					LOC_Os01g51190
		Os1050949_at			LOC_Os04g33420	LOC_Os01g45350		LOC_Os08g07280	LOC_Os04g02450					LOC_Os01g51200
		Os1051076_at			LOC_Os04g34080	LOC_Os01g45370		LOC_Os08g09370	LOC_Os04g02480					LOC_Os01g51210
		Os1051285_at			LOC_Os04g34180	LOC_Os01g45380		LOC_Os08g09790	LOC_Os04g02520					LOC_Os01g51220
		Os1051428_at			LOC_Os04g34290	LOC_Os01g45390		LOC_Os08g09950	LOC_Os04g03100					LOC_Os01g51230
		Os1051588_at			LOC_Os04g34650	LOC_Os01g45439		LOC_Os08g10130	LOC_Os04g03220					LOC_Os01g51260
		Os1051621_at			LOC_Os04g34699	LOC_Os01g45510		LOC_Os08g10420	LOC_Os04g03400					LOC_Os01g51280
		Os1052173_at			LOC_Os04g34810	LOC_Os01g45550		LOC_Os08g10980	LOC_Os04g03420					LOC_Os01g51290
		Os1052515_at			LOC_Os04g34810	LOC_Os01g45620		LOC_Os08g11150	LOC_Os04g03440					LOC_Os01g51300
		Os1052551_at			LOC_Os04g35260	LOC_Os01g45640		LOC_Os08g15610	LOC_Os04g04690					LOC_Os01g51310
		Os1052686_at			LOC_Os04g35430	LOC_Os01g45710		LOC_Os08g16240	LOC_Os04g04800					LOC_Os01g51540
		Os1052735_at			LOC_Os04g35630	LOC_Os01g45750		LOC_Os08g16810	LOC_Os04g04850					LOC_Os01g51630
		Os1052900_at			LOC_Os04g36000	LOC_Os01g45760		LOC_Os08g17770	LOC_Os04g04980					LOC_Os01g51640
		Os1053451_at			LOC_Os04g36580	LOC_Os01g45770		LOC_Os08g18150	LOC_Os04g05350					LOC_Os01g51700
		Os1053500_at			LOC_Os04g36840	LOC_Os01g45850		LOC_Os08g19180	LOC_Os04g05580					LOC_Os01g51770
		Os1053591_at			LOC_Os04g36859	LOC_Os01g46020		LOC_Os08g19410	LOC_Os04g05760					LOC_Os01g51840
		Os1053871_at			LOC_Os04g38610	LOC_Os01g46030		LOC_Os08g21950	LOC_Os04g05840					LOC_Os01g52010
		Os1054045_at			LOC_Os04g39130	LOC_Os01g46220		LOC_Os08g23950	LOC_Os04g06320					LOC_Os01g52050
		Os1054195_at			LOC_Os04g39510	LOC_Os01g46270		LOC_Os08g24160	LOC_Os04g06500					LOC_Os01g52100
		Os1054306_at			LOC_Os04g39910	LOC_Os01g46390		LOC_Os08g27250	LOC_Os04g06510					LOC_Os01g52160
		Os1054322_at			LOC_Os04g40140	LOC_Os01g46470		LOC_Os08g28790	LOC_Os04g07120					LOC_Os01g52390
		Os1054356_at			LOC_Os04g40420	LOC_Os01g46650		LOC_Os08g29050	LOC_Os04g07200					LOC_Os01g52400
		Os1054541_at			LOC_Os04g40450	LOC_Os01g46700		LOC_Os08g30960	LOC_Os04g07260					LOC_Os01g52410
		Os1054605_at			LOC_Os04g40460	LOC_Os01g46710		LOC_Os08g31030	LOC_Os04g07670					LOC_Os01g52450
		Os1054735_at			LOC_Os04g40570	LOC_Os01g46720		LOC_Os08g31060	LOC_Os04g08080					LOC_Os01g52460
		Os1054906_at			LOC_Os04g40760	LOC_Os01g46740		LOC_Os08g31090	LOC_Os04g09330					LOC_Os01g52480
		Os1055105_at			LOC_Os04g41250	LOC_Os01g46760		LOC_Os08g31110	LOC_Os04g09370					LOC_Os01g52490
		Os1055512_at			LOC_Os04g43360	LOC_Os01g46800		LOC_Os08g31130	LOC_Os04g09380					LOC_Os01g52500
		Os1055528_at			LOC_Os04g43820	LOC_Os01g46910		LOC_Os08g31210	LOC_Os04g09550					LOC_Os01g52650
		Os1055538_at			LOC_Os04g44110	LOC_Os01g46940		LOC_Os08g31260	LOC_Os04g09604					LOC_Os01g52740
		Os1055755_at			LOC_Os04g44150	LOC_Os01g47070		LOC_Os08g31550	LOC_Os04g09750					LOC_Os01g52780
					LOC_Os04g44390	LOC_Os01g47100		LOC_Os08g31920	LOC_Os04g10250					LOC_Os01g52810
					LOC_Os04g44750	LOC_Os01g47190		LOC_Os08g32420	LOC_Os04g10530					LOC_Os01g52820
					LOC_Os04g44800	LOC_Os01g47270		LOC_Os08g32470	LOC_Os04g10640					LOC_Os01g52830
					LOC_Os04g45360	LOC_Os01g47330		LOC_Os08g32920	LOC_Os04g10690					LOC_Os01g53090
					LOC_Os04g45740	LOC_Os01g47350		LOC_Os08g33710	LOC_Os04g10860					LOC_Os01g53250
					LOC_Os04g46300	LOC_Os01g47410		LOC_Os08g34130	LOC_Os04g11004					LOC_Os01g53260
					LOC_Os04g47040	LOC_Os01g47430		LOC_Os08g34460	LOC_Os04g11430					LOC_Os01g53294
					LOC_Os04g47710	LOC_Os01g47450		LOC_Os08g35090	LOC_Os04g11570					LOC_Os01g53450
					LOC_Os04g48200	LOC_Os01g47460		LOC_Os08g35150	LOC_Os04g11640					LOC_Os01g53600
					LOC_Os04g49150	LOC_Os01g47520		LOC_Os08g35560	LOC_Os04g11830					LOC_Os01g53630
					LOC_Os04g49240	LOC_Os01g47530		LOC_Os08g36660	LOC_Os04g12110					LOC_Os01g53640
					LOC_Os04g49250	LOC_Os01g47745		LOC_Os08g37860	LOC_Os04g12210					LOC_Os01g53680
					LOC_Os04g50000	LOC_Os01g47770		LOC_Os08g37890	LOC_Os04g12430					LOC_Os01g53700
					LOC_Os04g50200	LOC_Os01g47840		LOC_Os08g38650	LOC_Os04g12560					LOC_Os01g53750
					LOC_Os04g51070	LOC_Os01g48140		LOC_Os08g38730	LOC_Os04g12678					LOC_Os01g53790
					LOC_Os04g51760	LOC_Os01g48200		LOC_Os08g38750	LOC_Os04g12840					LOC_Os01g53800
					LOC_Os04g52310	LOC_Os01g48300		LOC_Os08g38830	LOC_Os04g12900					LOC_Os01g53840
					LOC_Os04g52500	LOC_Os01g48310		LOC_Os08g39130	LOC_Os04g12990					LOC_Os01g53880
					LOC_Os04g52670	LOC_Os01g48380		LOC_Os08g39220	LOC_Os04g13090					LOC_Os01g53900
					LOC_Os04g53496	LOC_Os01g48420		LOC_Os08g39980	LOC_Os04g13120					LOC_Os01g53980
					LOC_Os04g53650	LOC_Os01g48446		LOC_Os08g40250	LOC_Os04g13480					LOC_Os01g54010
					LOC_Os04g53720	LOC_Os01g48480		LOC_Os08g40940	LOC_Os04g13500					LOC_Os01g54080
					LOC_Os04g53970	LOC_Os01g48500		LOC_Os08g41080	LOC_Os04g13520					LOC_Os01g54090
					LOC_Os04g54400	LOC_Os01g48540		LOC_Os08g41360	LOC_Os04g13660					LOC_Os01g54210
					LOC_Os04g54660	LOC_Os01g48580		LOC_Os08g43730	LOC_Os04g13750					LOC_Os01g54240
					LOC_Os04g54950	LOC_Os01g48610		LOC_Os08g43880	LOC_Os04g14480					LOC_Os01g54300
					LOC_Os04g54990	LOC_Os01g48620		LOC_Os08g43890	LOC_Os04g14500					LOC_Os01g54340
					LOC_Os04g55650	LOC_Os01g48640		LOC_Os08g44460	LOC_Os04g14590					LOC_Os01g54380
					LOC_Os04g56330	LOC_Os01g48680		LOC_Os09g01520	LOC_Os04g14760					LOC_Os01g54400
					LOC_Os04g56405	LOC_Os01g48780		LOC_Os09g03100	LOC_Os04g15530					LOC_Os01g54420
					LOC_Os04g57570	LOC_Os01g48820		LOC_Os09g03230	LOC_Os04g16190					LOC_Os01g54480
					LOC_Os04g57910	LOC_Os01g48830		LOC_Os09g03870	LOC_Os04g16290					LOC_Os01g54515
					LOC_Os04g58040	LOC_Os01g48874		LOC_Os09g07130	LOC_Os04g16340					LOC_Os01g54530
					LOC_Os04g58050	LOC_Os01g48990		LOC_Os09g07560	LOC_Os04g16390					LOC_Os01g54590
					LOC_Os04g58610	LOC_Os01g49065		LOC_Os09g08030	LOC_Os04g16420					LOC_Os01g54600
					LOC_Os05g01160	LOC_Os01g49230		LOC_Os09g08350	LOC_Os04g16880					LOC_Os01g54620
					LOC_Os05g01820	LOC_Os01g49310		LOC_Os09g08770	LOC_Os04g16950					LOC_Os01g54670
					LOC_Os05g01870	LOC_Os01g49320		LOC_Os09g10900	LOC_Os04g17170					LOC_Os01g54700
					LOC_Os05g02180	LOC_Os01g49330		LOC_Os09g12000	LOC_Os04g17200					LOC_Os01g54730
					LOC_Os05g02210	LOC_Os01g49390		LOC_Os09g12500	LOC_Os04g18480					LOC_Os01g54810
					LOC_Os05g02630	LOC_Os01g49430		LOC_Os09g12620	LOC_Os04g18570					LOC_Os01g54860
					LOC_Os05g03060	LOC_Os01g49460		LOC_Os09g13000	LOC_Os04g18610					LOC_Os01g54870
					LOC_Os05g03100	LOC_Os01g49470		LOC_Os09g13930	LOC_Os04g18770					LOC_Os01g54910
					LOC_Os05g03240	LOC_Os01g49490		LOC_Os09g14210	LOC_Os04g19210					LOC_Os01g55000
					LOC_Os05g03460	LOC_Os01g49670		LOC_Os09g14780	LOC_Os04g19290					LOC_Os01g55030
					LOC_Os05g04890	LOC_Os01g49680		LOC_Os09g15050	LOC_Os04g19420					LOC_Os01g55070
					LOC_Os05g05130	LOC_Os01g49710		LOC_Os09g16720	LOC_Os04g19540					LOC_Os01g55110
					LOC_Os05g05510	LOC_Os01g49720		LOC_Os09g17020	LOC_Os04g19580					LOC_Os01g55150
					LOC_Os05g05550	LOC_Os01g49760		LOC_Os09g17220	LOC_Os04g19760					LOC_Os01g55170
					LOC_Os05g06120	LOC_Os01g49820		LOC_Os09g19710	LOC_Os04g19810					LOC_Os01g55240
					LOC_Os05g06200	LOC_Os01g49830		LOC_Os09g19930	LOC_Os04g20000					LOC_Os01g55260
					LOC_Os05g06360	LOC_Os01g49900		LOC_Os09g20910	LOC_Os04g20400					LOC_Os01g55280
					LOC_Os05g06560	LOC_Os01g49910		LOC_Os09g21140	LOC_Os04g20749					LOC_Os01g55320
					LOC_Os05g06590	LOC_Os01g49920		LOC_Os09g22010	LOC_Os04g21060					LOC_Os01g55370
					LOC_Os05g07010	LOC_Os01g50020		LOC_Os09g25220	LOC_Os04g21780					LOC_Os01g55390
					LOC_Os05g07020	LOC_Os01g50040		LOC_Os09g25660	LOC_Os04g22090					LOC_Os01g55420
					LOC_Os05g07080	LOC_Os01g50050		LOC_Os09g26050	LOC_Os04g22110					LOC_Os01g55500
					LOC_Os05g07450	LOC_Os01g50060		LOC_Os09g27795	LOC_Os04g22210					LOC_Os01g55510
					LOC_Os05g07600	LOC_Os01g50070		LOC_Os09g28510	LOC_Os04g22240					LOC_Os01g55530
					LOC_Os05g07700	LOC_Os01g50100		LOC_Os09g28560	LOC_Os04g22540					LOC_Os01g55540
					LOC_Os05g07830	LOC_Os01g50110		LOC_Os09g28660	LOC_Os04g22550					LOC_Os01g55590
					LOC_Os05g07850	LOC_Os01g50120		LOC_Os09g28850	LOC_Os04g22610					LOC_Os01g55700
					LOC_Os05g08130	LOC_Os01g50170		LOC_Os09g29120	LOC_Os04g22720					LOC_Os01g55710
					LOC_Os05g08170	LOC_Os01g50280		LOC_Os09g30220	LOC_Os04g22820					LOC_Os01g55740
					LOC_Os05g08190	LOC_Os01g50320		LOC_Os09g30290	LOC_Os04g23600					LOC_Os01g55830
					LOC_Os05g08230	LOC_Os01g50460		LOC_Os09g31000	LOC_Os04g24500					LOC_Os01g55940
					LOC_Os05g08310	LOC_Os01g50480		LOC_Os09g31040	LOC_Os04g24530					LOC_Os01g55974
					LOC_Os05g08550	LOC_Os01g50616		LOC_Os09g32550	LOC_Os04g24820					LOC_Os01g56010
					LOC_Os05g08780	LOC_Os01g50690		LOC_Os09g32952	LOC_Os04g25080					LOC_Os01g56030
					LOC_Os05g09530	LOC_Os01g50760		LOC_Os09g36030	LOC_Os04g25590					LOC_Os01g56100
					LOC_Os05g09680	LOC_Os01g50830		LOC_Os09g36710	LOC_Os04g25790					LOC_Os01g56130
					LOC_Os05g09716	LOC_Os01g50840		LOC_Os09g36820	LOC_Os04g25880					LOC_Os01g56235
					LOC_Os05g10280	LOC_Os01g50849		LOC_Os09g36870	LOC_Os04g26130					LOC_Os01g56320
					LOC_Os05g10520	LOC_Os01g50860		LOC_Os09g37840	LOC_Os04g26460					LOC_Os01g56330
					LOC_Os05g10610	LOC_Os01g50930		LOC_Os09g38010	LOC_Os04g26560					LOC_Os01g56420
					LOC_Os05g10710	LOC_Os01g50940		LOC_Os09g38772	LOC_Os04g26620					LOC_Os01g56520
					LOC_Os05g10750	LOC_Os01g50970		LOC_Os09g38830	LOC_Os04g26710					LOC_Os01g56560
					LOC_Os05g11414	LOC_Os01g51010		LOC_Os09g38950	LOC_Os04g27092					LOC_Os01g56570
					LOC_Os05g12290	LOC_Os01g51270		LOC_Os09g39100	LOC_Os04g27350					LOC_Os01g56630
					LOC_Os05g12390	LOC_Os01g51330		LOC_Os09g39530	LOC_Os04g27470					LOC_Os01g56660
					LOC_Os05g12510	LOC_Os01g51360		LOC_Os09g39580	LOC_Os04g27660					LOC_Os01g56670
					LOC_Os05g12620	LOC_Os01g51390		LOC_Os09g39750	LOC_Os04g27720					LOC_Os01g56790
					LOC_Os05g13300	LOC_Os01g51400		LOC_Os10g01274	LOC_Os04g27820					LOC_Os01g56860
					LOC_Os05g13410	LOC_Os01g51520		LOC_Os10g01920	LOC_Os04g27840					LOC_Os01g56880
					LOC_Os05g13470	LOC_Os01g51530		LOC_Os10g01930	LOC_Os04g28170					LOC_Os01g56910
					LOC_Os05g14110	LOC_Os01g51610		LOC_Os10g01970	LOC_Os04g28450					LOC_Os01g56930
					LOC_Os05g14140	LOC_Os01g51710		LOC_Os10g02530	LOC_Os04g28460					LOC_Os01g56930
					LOC_Os05g14550	LOC_Os01g51754		LOC_Os10g02640	LOC_Os04g28630					LOC_Os01g56940
					LOC_Os05g14580	LOC_Os01g51780		LOC_Os10g03100	LOC_Os04g28680					LOC_Os01g57050
					LOC_Os05g14750	LOC_Os01g51800		LOC_Os10g03120	LOC_Os04g28710					LOC_Os01g57066
					LOC_Os05g15030	LOC_Os01g51850		LOC_Os10g03360	LOC_Os04g28940					LOC_Os01g57100
					LOC_Os05g15100	LOC_Os01g51860		LOC_Os10g04550	LOC_Os04g29280					LOC_Os01g57150
					LOC_Os05g15880	LOC_Os01g51890		LOC_Os10g04850	LOC_Os04g29380					LOC_Os01g57340
					LOC_Os05g16030	LOC_Os01g51920		LOC_Os10g05190	LOC_Os04g29520					LOC_Os01g57350
					LOC_Os05g16080	LOC_Os01g51940		LOC_Os10g07040	LOC_Os04g29530					LOC_Os01g57450
					LOC_Os05g16450	LOC_Os01g51970		LOC_Os10g07400	LOC_Os04g29950					LOC_Os01g57460
					LOC_Os05g16460	LOC_Os01g51980		LOC_Os10g07510	LOC_Os04g29980					LOC_Os01g57470
					LOC_Os05g16570	LOC_Os01g52080		LOC_Os10g07970	LOC_Os04g30230					LOC_Os01g57520
					LOC_Os05g17010	LOC_Os01g52090		LOC_Os10g07986	LOC_Os04g30340					LOC_Os01g57530
					LOC_Os05g17120	LOC_Os01g52110		LOC_Os10g08510	LOC_Os04g30360					LOC_Os01g57540
					LOC_Os05g18310	LOC_Os01g52170		LOC_Os10g08850	LOC_Os04g30600					LOC_Os01g57570
					LOC_Os05g18670	LOC_Os01g52200		LOC_Os10g08940	LOC_Os04g30980					LOC_Os01g57580
					LOC_Os05g18730	LOC_Os01g52230		LOC_Os10g09860	LOC_Os04g31550					LOC_Os01g57650
					LOC_Os05g20020	LOC_Os01g52240		LOC_Os10g09930	LOC_Os04g31600					LOC_Os01g57670
					LOC_Os05g20270	LOC_Os01g52290		LOC_Os10g11090	LOC_Os04g31710					LOC_Os01g57690
					LOC_Os05g20780	LOC_Os01g52304		LOC_Os10g11270	LOC_Os04g32130					LOC_Os01g57700
					LOC_Os05g20820	LOC_Os01g52320		LOC_Os10g14150	LOC_Os04g32220					LOC_Os01g57770
					LOC_Os05g20850	LOC_Os01g52330		LOC_Os10g14920	LOC_Os04g32420					LOC_Os01g57880
					LOC_Os05g21180	LOC_Os01g52340		LOC_Os10g17040	LOC_Os04g32500					LOC_Os01g57930
					LOC_Os05g22490	LOC_Os01g52470		LOC_Os10g17600	LOC_Os04g32540					LOC_Os01g58080
					LOC_Os05g22760	LOC_Os01g52540		LOC_Os10g17660	LOC_Os04g32860					LOC_Os01g58150
					LOC_Os05g23120	LOC_Os01g52550		LOC_Os10g18820	LOC_Os04g32870					LOC_Os01g58240
					LOC_Os05g23580	LOC_Os01g52630		LOC_Os10g20230	LOC_Os04g32890					LOC_Os01g58270
					LOC_Os05g23980	LOC_Os01g52640		LOC_Os10g20500	LOC_Os04g33200					LOC_Os01g58550
					LOC_Os05g23990	LOC_Os01g52720		LOC_Os10g21110	LOC_Os04g33370					LOC_Os01g58580
					LOC_Os05g24090	LOC_Os01g52760		LOC_Os10g21540	LOC_Os04g33680					LOC_Os01g58680
					LOC_Os05g24260	LOC_Os01g52790		LOC_Os10g22110	LOC_Os04g34150					LOC_Os01g58730
					LOC_Os05g24500	LOC_Os01g52960		LOC_Os10g22670	LOC_Os04g34270					LOC_Os01g58740
					LOC_Os05g25220	LOC_Os01g52970		LOC_Os10g22890	LOC_Os04g34400					LOC_Os01g58860
					LOC_Os05g25720	LOC_Os01g52980		LOC_Os10g23250	LOC_Os04g34500					LOC_Os01g58870
					LOC_Os05g26110	LOC_Os01g53000		LOC_Os10g24110	LOC_Os04g34570					LOC_Os01g58910
					LOC_Os05g26120	LOC_Os01g53000		LOC_Os10g24670	LOC_Os04g35500					LOC_Os01g58960
					LOC_Os05g26170	LOC_Os01g53020		LOC_Os10g25310	LOC_Os04g35670					LOC_Os01g58970
					LOC_Os05g26330	LOC_Os01g53150		LOC_Os10g25540	LOC_Os04g35690					LOC_Os01g59050
					LOC_Os05g26730	LOC_Os01g53210		LOC_Os10g25620	LOC_Os04g35730					LOC_Os01g59070
					LOC_Os05g26890	LOC_Os01g53240		LOC_Os10g26164	LOC_Os04g36020					LOC_Os01g59120
					LOC_Os05g27390	LOC_Os01g53280		LOC_Os10g26250	LOC_Os04g36600					LOC_Os01g59150
					LOC_Os05g27840	LOC_Os01g53330		LOC_Os10g26340	LOC_Os04g37570					LOC_Os01g59160
					LOC_Os05g28110	LOC_Os01g53350		LOC_Os10g29640	LOC_Os04g37650					LOC_Os01g59180
					LOC_Os05g29100	LOC_Os01g53360		LOC_Os10g30010	LOC_Os04g37820					LOC_Os01g59340
					LOC_Os05g29690	LOC_Os01g53380		LOC_Os10g30760	LOC_Os04g37960					LOC_Os01g59350
					LOC_Os05g30030	LOC_Os01g53390		LOC_Os10g31510	LOC_Os04g38540					LOC_Os01g59440
					LOC_Os05g30160	LOC_Os01g53560		LOC_Os10g31760	LOC_Os04g39000					LOC_Os01g59490
					LOC_Os05g30290	LOC_Os01g53570		LOC_Os10g31864	LOC_Os04g39070					LOC_Os01g59500
					LOC_Os05g30710	LOC_Os01g53580		LOC_Os10g33170	LOC_Os04g39590					LOC_Os01g59520
					LOC_Os05g30720	LOC_Os01g53610		LOC_Os10g33450	LOC_Os04g39780					LOC_Os01g59550
					LOC_Os05g30760	LOC_Os01g53720		LOC_Os10g33460	LOC_Os04g39864					LOC_Os01g59560
					LOC_Os05g30820	LOC_Os01g53730		LOC_Os10g34110	LOC_Os04g40790					LOC_Os01g59570
					LOC_Os05g30890	LOC_Os01g53740		LOC_Os10g35170	LOC_Os04g40960					LOC_Os01g59580
					LOC_Os05g31540	LOC_Os01g53810		LOC_Os10g36260	LOC_Os04g41070					LOC_Os01g59600
					LOC_Os05g31550	LOC_Os01g53860		LOC_Os10g36830	LOC_Os04g41238					LOC_Os01g59630
					LOC_Os05g31620	LOC_Os01g53870		LOC_Os10g37260	LOC_Os04g41280					LOC_Os01g59670
					LOC_Os05g32030	LOC_Os01g53890		LOC_Os10g37960	LOC_Os04g42260					LOC_Os01g59690
					LOC_Os05g32180	LOC_Os01g53910		LOC_Os10g38580	LOC_Os04g42850					LOC_Os01g59700
					LOC_Os05g32250	LOC_Os01g53920		LOC_Os10g38660	LOC_Os04g43250					LOC_Os01g59750
					LOC_Os05g32490	LOC_Os01g53920		LOC_Os10g38834	LOC_Os04g43370					LOC_Os01g59760
					LOC_Os05g32630	LOC_Os01g53930		LOC_Os10g38860	LOC_Os04g44180					LOC_Os01g59800
					LOC_Os05g32900	LOC_Os01g54020		LOC_Os10g39840	LOC_Os04g44450					LOC_Os01g59850
					LOC_Os05g33480	LOC_Os01g54050		LOC_Os10g39990	LOC_Os04g44850					LOC_Os01g59880
					LOC_Os05g33920	LOC_Os01g54100		LOC_Os10g40420	LOC_Os04g45110					LOC_Os01g59900
					LOC_Os05g34140	LOC_Os01g54230		LOC_Os10g41720	LOC_Os04g45130					LOC_Os01g59930
					LOC_Os05g34240	LOC_Os01g54270		LOC_Os10g42100	LOC_Os04g45950					LOC_Os01g60040
					LOC_Os05g34570	LOC_Os01g54350		LOC_Os11g02700	LOC_Os04g46250					LOC_Os01g60060
					LOC_Os05g34910	LOC_Os01g54390		LOC_Os11g03040	LOC_Os04g46330					LOC_Os01g60130
					LOC_Os05g35130	LOC_Os01g54490		LOC_Os11g03150	LOC_Os04g46470					LOC_Os01g60190
					LOC_Os05g35370	LOC_Os01g54540		LOC_Os11g03270	LOC_Os04g46670					LOC_Os01g60200
					LOC_Os05g35400	LOC_Os01g54570		LOC_Os11g04650	LOC_Os04g47555					LOC_Os01g60260
					LOC_Os05g35680	LOC_Os01g54714		LOC_Os11g05510	LOC_Os04g47620					LOC_Os01g60270
					LOC_Os05g35860	LOC_Os01g54784		LOC_Os11g05780	LOC_Os04g47680					LOC_Os01g60280
					LOC_Os05g36970	LOC_Os01g54880		LOC_Os11g05830	LOC_Os04g48210					LOC_Os01g60330
					LOC_Os05g36980	LOC_Os01g54890		LOC_Os11g06110	LOC_Os04g48240					LOC_Os01g60340
					LOC_Os05g37210	LOC_Os01g54900		LOC_Os11g07090	LOC_Os04g48350					LOC_Os01g60440
					LOC_Os05g37600	LOC_Os01g54930		LOC_Os11g07240	LOC_Os04g48550					LOC_Os01g60650
					LOC_Os05g37780	LOC_Os01g54940		LOC_Os11g07820	LOC_Os04g48850					LOC_Os01g60660
					LOC_Os05g38230	LOC_Os01g54969		LOC_Os11g07950	LOC_Os04g49000					LOC_Os01g60670
					LOC_Os05g39720	LOC_Os01g54990		LOC_Os11g08120	LOC_Os04g49550					LOC_Os01g60770
					LOC_Os05g39950	LOC_Os01g55090		LOC_Os11g08190	LOC_Os04g49840					LOC_Os01g60780
					LOC_Os05g40500	LOC_Os01g55160		LOC_Os11g09070	LOC_Os04g49870					LOC_Os01g60790
					LOC_Os05g40880	LOC_Os01g55200		LOC_Os11g09080	LOC_Os04g50710					LOC_Os01g60800
					LOC_Os05g41310	LOC_Os01g55270		LOC_Os11g10230	LOC_Os04g50810					LOC_Os01g60850
					LOC_Os05g41970	LOC_Os01g55290		LOC_Os11g10610	LOC_Os04g50880					LOC_Os01g60860
					LOC_Os05g42020	LOC_Os01g55350		LOC_Os11g11350	LOC_Os04g51590					LOC_Os01g61030
					LOC_Os05g42270	LOC_Os01g55360		LOC_Os11g11760	LOC_Os04g51650					LOC_Os01g61160
					LOC_Os05g43810	LOC_Os01g55450		LOC_Os11g12460	LOC_Os04g52720					LOC_Os01g61190
					LOC_Os05g43930	LOC_Os01g55490		LOC_Os11g13540	LOC_Os04g52910					LOC_Os01g61200
					LOC_Os05g44530	LOC_Os01g55549		LOC_Os11g13720	LOC_Os04g53400					LOC_Os01g61210
					LOC_Os05g44550	LOC_Os01g55570		LOC_Os11g13970	LOC_Os04g53600					LOC_Os01g61250
					LOC_Os05g44800	LOC_Os01g55580		LOC_Os11g14170	LOC_Os04g53630					LOC_Os01g61310
					LOC_Os05g45110	LOC_Os01g55620		LOC_Os11g14250	LOC_Os04g53830					LOC_Os01g61380
					LOC_Os05g45670	LOC_Os01g55640		LOC_Os11g14390	LOC_Os04g54160					LOC_Os01g61390
					LOC_Os05g45850	LOC_Os01g55750		LOC_Os11g14400	LOC_Os04g54710					LOC_Os01g61460
					LOC_Os05g46180	LOC_Os01g55799		LOC_Os11g15280	LOC_Os04g55000					LOC_Os01g61590
					LOC_Os05g47750	LOC_Os01g55860		LOC_Os11g15500	LOC_Os04g55110					LOC_Os01g61610
					LOC_Os05g49000	LOC_Os01g55890		LOC_Os11g18780	LOC_Os04g55550					LOC_Os01g61620
					LOC_Os05g49490	LOC_Os01g55900		LOC_Os11g20040	LOC_Os04g55810					LOC_Os01g61690
					LOC_Os05g49520	LOC_Os01g55950		LOC_Os11g20780	LOC_Os04g55840					LOC_Os01g61710
					LOC_Os05g50000	LOC_Os01g56000		LOC_Os11g22154	LOC_Os04g56210					LOC_Os01g61720
					LOC_Os05g50170	LOC_Os01g56070		LOC_Os11g23060	LOC_Os04g56280					LOC_Os01g61760
					LOC_Os05g50690	LOC_Os01g56110		LOC_Os11g25160	LOC_Os04g56309					LOC_Os01g61814
					LOC_Os05g51860	LOC_Os01g56180		LOC_Os11g25850	LOC_Os04g56560					LOC_Os01g61860
					LOC_Os06g01200	LOC_Os01g56190		LOC_Os11g26340	LOC_Os04g56920					LOC_Os01g61910
					LOC_Os06g02270	LOC_Os01g56200		LOC_Os11g26390	LOC_Os04g57040					LOC_Os01g61940
					LOC_Os06g02360	LOC_Os01g56200		LOC_Os11g26880	LOC_Os04g57110					LOC_Os01g61980
					LOC_Os06g02570	LOC_Os01g56210		LOC_Os11g26990	LOC_Os04g57140					LOC_Os01g62000
					LOC_Os06g03530	LOC_Os01g56230		LOC_Os11g27150	LOC_Os04g57350					LOC_Os01g62020
					LOC_Os06g03676	LOC_Os01g56280		LOC_Os11g28370	LOC_Os04g57840					LOC_Os01g62160
					LOC_Os06g04120	LOC_Os01g56290		LOC_Os11g28530	LOC_Os04g58000					LOC_Os01g62210
					LOC_Os06g04260	LOC_Os01g56310		LOC_Os11g28890	LOC_Os04g58350					LOC_Os01g62210
					LOC_Os06g04290	LOC_Os01g56350		LOC_Os11g30860	LOC_Os04g58590					LOC_Os01g62230
					LOC_Os06g04310	LOC_Os01g56360		LOC_Os11g30890	LOC_Os04g58600					LOC_Os01g62244
					LOC_Os06g04980	LOC_Os01g56370		LOC_Os11g31190	LOC_Os04g59200					LOC_Os01g62260
					LOC_Os06g05480	LOC_Os01g56380		LOC_Os11g31800	LOC_Os04g59420					LOC_Os01g62350
					LOC_Os06g05600	LOC_Os01g56390		LOC_Os11g32190	LOC_Os04g59470					LOC_Os01g62360
					LOC_Os06g05730	LOC_Os01g56430		LOC_Os11g32520	LOC_Os05g01006					LOC_Os01g62370
					LOC_Os06g05740	LOC_Os01g56470		LOC_Os11g32580	LOC_Os05g01100					LOC_Os01g62380
					LOC_Os06g05900	LOC_Os01g56530		LOC_Os11g33330	LOC_Os05g01330					LOC_Os01g62420
					LOC_Os06g06450	LOC_Os01g56550		LOC_Os11g33990	LOC_Os05g02030					LOC_Os01g62480
					LOC_Os06g06520	LOC_Os01g56580		LOC_Os11g34730	LOC_Os05g02230					LOC_Os01g62490
					LOC_Os06g06680	LOC_Os01g56600		LOC_Os11g34824	LOC_Os05g02350					LOC_Os01g62530
					LOC_Os06g06700	LOC_Os01g56610		LOC_Os11g35210	LOC_Os05g02710					LOC_Os01g62620
					LOC_Os06g06920	LOC_Os01g56650		LOC_Os11g35720	LOC_Os05g03700					LOC_Os01g62630
					LOC_Os06g06950	LOC_Os01g56680		LOC_Os11g36940	LOC_Os05g03920					LOC_Os01g62650
					LOC_Os06g07170	LOC_Os01g56690		LOC_Os11g37040	LOC_Os05g04770					LOC_Os01g62660
					LOC_Os06g07190	LOC_Os01g56710		LOC_Os11g38220	LOC_Os05g05490					LOC_Os01g62790
					LOC_Os06g07410	LOC_Os01g56720		LOC_Os11g39490	LOC_Os05g05730					LOC_Os01g62800
					LOC_Os06g07620	LOC_Os01g56730		LOC_Os11g40030	LOC_Os05g05860					LOC_Os01g62850
					LOC_Os06g07710	LOC_Os01g56740		LOC_Os11g40380	LOC_Os05g05910					LOC_Os01g62860
					LOC_Os06g08400	LOC_Os01g56764		LOC_Os11g41680	LOC_Os05g06300					LOC_Os01g62890
					LOC_Os06g08660	LOC_Os01g56780		LOC_Os11g41850	LOC_Os05g06340					LOC_Os01g62920
					LOC_Os06g08690	LOC_Os01g56800		LOC_Os11g42500	LOC_Os05g06640					LOC_Os01g62950
					LOC_Os06g08900	LOC_Os01g56900		LOC_Os11g42690	LOC_Os05g06900					LOC_Os01g62990
					LOC_Os06g08990	LOC_Os01g56980		LOC_Os11g43790	LOC_Os05g07140					LOC_Os01g63050
					LOC_Os06g09050	LOC_Os01g56990		LOC_Os11g44690	LOC_Os05g08000					LOC_Os01g63150
					LOC_Os06g09200	LOC_Os01g57220		LOC_Os11g44950	LOC_Os05g08250					LOC_Os01g63160
					LOC_Os06g09750	LOC_Os01g57240		LOC_Os11g45180	LOC_Os05g08350					LOC_Os01g63190
					LOC_Os06g09850	LOC_Os01g57360		LOC_Os11g45410	LOC_Os05g09050					LOC_Os01g63200
					LOC_Os06g10310	LOC_Os01g57370		LOC_Os11g45450	LOC_Os05g09450					LOC_Os01g63240
					LOC_Os06g10450	LOC_Os01g57390		LOC_Os11g46140	LOC_Os05g09520					LOC_Os01g63250
					LOC_Os06g11080	LOC_Os01g57410		LOC_Os11g47110	LOC_Os05g09740					LOC_Os01g63260
					LOC_Os06g11680	LOC_Os01g57420		LOC_Os11g47390	LOC_Os05g10210					LOC_Os01g63280
					LOC_Os06g11980	LOC_Os01g57480		LOC_Os11g47600	LOC_Os05g10560					LOC_Os01g63400
					LOC_Os06g12050	LOC_Os01g57560		LOC_Os11g47690	LOC_Os05g10990					LOC_Os01g63420
					LOC_Os06g12300	LOC_Os01g57630		LOC_Os11g47950	LOC_Os05g11360					LOC_Os01g63470
					LOC_Os06g12455	LOC_Os01g57710		LOC_Os12g01640	LOC_Os05g11470					LOC_Os01g63480
					LOC_Os06g12510	LOC_Os01g57890		LOC_Os12g01700	LOC_Os05g11590					LOC_Os01g63540
					LOC_Os06g13280	LOC_Os01g57900		LOC_Os12g02070	LOC_Os05g11820					LOC_Os01g63580
					LOC_Os06g13360	LOC_Os01g57940		LOC_Os12g02280	LOC_Os05g12150					LOC_Os01g63690
					LOC_Os06g13390	LOC_Os01g57960		LOC_Os12g02730	LOC_Os05g12340					LOC_Os01g63710
					LOC_Os06g13470	LOC_Os01g58100		LOC_Os12g03060	LOC_Os05g12570					LOC_Os01g63780
					LOC_Os06g13740	LOC_Os01g58114		LOC_Os12g03870	LOC_Os05g13650					LOC_Os01g63840
					LOC_Os06g13860	LOC_Os01g58220		LOC_Os12g04060	LOC_Os05g13804					LOC_Os01g63854
					LOC_Os06g14220	LOC_Os01g58280		LOC_Os12g04200	LOC_Os05g13910					LOC_Os01g63880
					LOC_Os06g14400	LOC_Os01g58290		LOC_Os12g05470	LOC_Os05g14070					LOC_Os01g63930
					LOC_Os06g14720	LOC_Os01g58380		LOC_Os12g06240	LOC_Os05g14120					LOC_Os01g63950
					LOC_Os06g14800	LOC_Os01g58470		LOC_Os12g06540	LOC_Os05g14970					LOC_Os01g64020
					LOC_Os06g14920	LOC_Os01g58500		LOC_Os12g06680	LOC_Os05g15000					LOC_Os01g64020
					LOC_Os06g14990	LOC_Os01g58620		LOC_Os12g06920	LOC_Os05g15150					LOC_Os01g64030
					LOC_Os06g15630	LOC_Os01g58640		LOC_Os12g07160	LOC_Os05g15300					LOC_Os01g64090
					LOC_Os06g15730	LOC_Os01g58650		LOC_Os12g07700	LOC_Os05g15840					LOC_Os01g64110
					LOC_Os06g16150	LOC_Os01g58690		LOC_Os12g07860	LOC_Os05g15940					LOC_Os01g64170
					LOC_Os06g16360	LOC_Os01g58700		LOC_Os12g07890	LOC_Os05g16020					LOC_Os01g64490
					LOC_Os06g16430	LOC_Os01g58750		LOC_Os12g08280	LOC_Os05g16240					LOC_Os01g64520
					LOC_Os06g16740	LOC_Os01g58760		LOC_Os12g09220	LOC_Os05g17050					LOC_Os01g64570
					LOC_Os06g17100	LOC_Os01g58790		LOC_Os12g09510	LOC_Os05g17920					LOC_Os01g64590
					LOC_Os06g17580	LOC_Os01g58850		LOC_Os12g10220	LOC_Os05g18000					LOC_Os01g64620
					LOC_Os06g18690	LOC_Os01g58890		LOC_Os12g10810	LOC_Os05g18740					LOC_Os01g64630
					LOC_Os06g18840	LOC_Os01g59000		LOC_Os12g10930	LOC_Os05g18810					LOC_Os01g64650
					LOC_Os06g19160	LOC_Os01g59020		LOC_Os12g13400	LOC_Os05g18820					LOC_Os01g64690
					LOC_Os06g19210	LOC_Os01g59060		LOC_Os12g13570	LOC_Os05g19050					LOC_Os01g64700
					LOC_Os06g19630	LOC_Os01g59080		LOC_Os12g17160	LOC_Os05g19880					LOC_Os01g64730
					LOC_Os06g19730	LOC_Os01g59110		LOC_Os12g18710	LOC_Os05g20030					LOC_Os01g64760
					LOC_Os06g20630	LOC_Os01g59200		LOC_Os12g18770	LOC_Os05g20129					LOC_Os01g64770
					LOC_Os06g20680	LOC_Os01g59320		LOC_Os12g18970	LOC_Os05g20150					LOC_Os01g64780
					LOC_Os06g20860	LOC_Os01g59410		LOC_Os12g19260	LOC_Os05g20310					LOC_Os01g64810
					LOC_Os06g21990	LOC_Os01g59510		LOC_Os12g20000	LOC_Os05g20460					LOC_Os01g64820
					LOC_Os06g22220	LOC_Os01g59530		LOC_Os12g22630	LOC_Os05g20620					LOC_Os01g64900
					LOC_Os06g23260	LOC_Os01g59620		LOC_Os12g22780	LOC_Os05g20770					LOC_Os01g64920
					LOC_Os06g23504	LOC_Os01g59660		LOC_Os12g23760	LOC_Os05g20880					LOC_Os01g64970
					LOC_Os06g23900	LOC_Os01g59730		LOC_Os12g24220	LOC_Os05g22560					LOC_Os01g64980
					LOC_Os06g24320	LOC_Os01g59819		LOC_Os12g24330	LOC_Os05g22660					LOC_Os01g65070
					LOC_Os06g25150	LOC_Os01g59860		LOC_Os12g24390	LOC_Os05g23050					LOC_Os01g65090
					LOC_Os06g25170	LOC_Os01g59890		LOC_Os12g24830	LOC_Os05g23350					LOC_Os01g65120
					LOC_Os06g25200	LOC_Os01g59980		LOC_Os12g26280	LOC_Os05g23450					LOC_Os01g65190
					LOC_Os06g25280	LOC_Os01g60110		LOC_Os12g26710	LOC_Os05g23550					LOC_Os01g65230
					LOC_Os06g25294	LOC_Os01g60120		LOC_Os12g27310	LOC_Os05g23800					LOC_Os01g65380
					LOC_Os06g25520	LOC_Os01g60140		LOC_Os12g27900	LOC_Os05g24040					LOC_Os01g65420
					LOC_Os06g25550	LOC_Os01g60150		LOC_Os12g28090	LOC_Os05g24440					LOC_Os01g65440
					LOC_Os06g25800	LOC_Os01g60230		LOC_Os12g29350	LOC_Os05g24990					LOC_Os01g65450
					LOC_Os06g26050	LOC_Os01g60309		LOC_Os12g29510	LOC_Os05g25040					LOC_Os01g65460
					LOC_Os06g26330	LOC_Os01g60430		LOC_Os12g30270	LOC_Os05g25270					LOC_Os01g65510
					LOC_Os06g27490	LOC_Os01g60450		LOC_Os12g31130	LOC_Os05g25750					LOC_Os01g65520
					LOC_Os06g27610	LOC_Os01g60530		LOC_Os12g31390	LOC_Os05g25960					LOC_Os01g65550
					LOC_Os06g27640	LOC_Os01g60560		LOC_Os12g31890	LOC_Os05g26160					LOC_Os01g65560
					LOC_Os06g28170	LOC_Os01g60700		LOC_Os12g32544	LOC_Os05g26810					LOC_Os01g65620
					LOC_Os06g28260	LOC_Os01g60700		LOC_Os12g33600	LOC_Os05g26880					LOC_Os01g65650
					LOC_Os06g28820	LOC_Os01g60730		LOC_Os12g33680	LOC_Os05g27000					LOC_Os01g65670
					LOC_Os06g29020	LOC_Os01g60870		LOC_Os12g33740	LOC_Os05g27010					LOC_Os01g65680
					LOC_Os06g29150	LOC_Os01g61010		LOC_Os12g34524	LOC_Os05g27080					LOC_Os01g65690
					LOC_Os06g29220	LOC_Os01g61044		LOC_Os12g36610	LOC_Os05g27120					LOC_Os01g65760
					LOC_Os06g29290	LOC_Os01g61070		LOC_Os12g38160	LOC_Os05g28260					LOC_Os01g65780
					LOC_Os06g29400	LOC_Os01g61080		LOC_Os12g38850	LOC_Os05g28270					LOC_Os01g65790
					LOC_Os06g29580	LOC_Os01g61100		LOC_Os12g39170	LOC_Os05g28350					LOC_Os01g65800
					LOC_Os06g29740	LOC_Os01g61120		LOC_Os12g39240	LOC_Os05g28560					LOC_Os01g65830
					LOC_Os06g29880	LOC_Os01g61150		LOC_Os12g39640	LOC_Os05g28690					LOC_Os01g65920
					LOC_Os06g30080	LOC_Os01g61180		LOC_Os12g40630	LOC_Os05g28820					LOC_Os01g65986
					LOC_Os06g30940	LOC_Os01g61230		LOC_Os12g41550	LOC_Os05g29090					LOC_Os01g66010
					LOC_Os06g31120	LOC_Os01g61320		LOC_Os12g42000	LOC_Os05g29910					LOC_Os01g66110
					LOC_Os06g31720	LOC_Os01g61370		LOC_Os12g42020	LOC_Os05g30060					LOC_Os01g66190
					LOC_Os06g32510	LOC_Os01g61510		LOC_Os12g43150	LOC_Os05g30100					LOC_Os01g66240
					LOC_Os06g33320	LOC_Os01g61550		Os1000205_at	LOC_Os05g30120					LOC_Os01g66300
					LOC_Os06g33460	LOC_Os01g61630		Os1001421_at	LOC_Os05g30310					LOC_Os01g66330
					LOC_Os06g33640	LOC_Os01g61670		Os1001422_at	LOC_Os05g30490					LOC_Os01g66420
					LOC_Os06g33990	LOC_Os01g61720		Os1001782_at	LOC_Os05g30570					LOC_Os01g66560
					LOC_Os06g34520	LOC_Os01g61830		Os1002028_at	LOC_Os05g31110					LOC_Os01g66700
					LOC_Os06g34890	LOC_Os01g61880		Os1002771_at	LOC_Os05g31400					LOC_Os01g66710
					LOC_Os06g34930	LOC_Os01g61930		Os1003956_at	LOC_Os05g31420					LOC_Os01g66720
					LOC_Os06g35080	LOC_Os01g61950		Os1004009_at	LOC_Os05g31710					LOC_Os01g66730
					LOC_Os06g35100	LOC_Os01g62070		Os1004585_at	LOC_Os05g31740					LOC_Os01g66900
					LOC_Os06g35240	LOC_Os01g62080		Os1005032_at	LOC_Os05g31830					LOC_Os01g66940
					LOC_Os06g35850	LOC_Os01g62120		Os1005416_at	LOC_Os05g32160					LOC_Os01g67010
					LOC_Os06g35870	LOC_Os01g62130		Os1006046_at	LOC_Os05g32880					LOC_Os01g67030
					LOC_Os06g36240	LOC_Os01g62150		Os1006655_at	LOC_Os05g33140					LOC_Os01g67100
					LOC_Os06g36530	LOC_Os01g62170		Os1006896_at	LOC_Os05g33410					LOC_Os01g67126
					LOC_Os06g36740	LOC_Os01g62200		Os1007060_at	LOC_Os05g34390					LOC_Os01g67160
					LOC_Os06g36910	LOC_Os01g62300		Os1007611_at	LOC_Os05g34520					LOC_Os01g67190
					LOC_Os06g37290	LOC_Os01g62390		Os1007714_at	LOC_Os05g34590					LOC_Os01g67220
					LOC_Os06g37800	LOC_Os01g62430		Os1008216_at	LOC_Os05g34980					LOC_Os01g67240
					LOC_Os06g38240	LOC_Os01g62440		Os1008541_at	LOC_Os05g35300					LOC_Os01g67290
					LOC_Os06g38480	LOC_Os01g62460		Os1008773_at	LOC_Os05g36100					LOC_Os01g67300
					LOC_Os06g38490	LOC_Os01g62510		Os1009134_at	LOC_Os05g36900					LOC_Os01g67330
					LOC_Os06g39030	LOC_Os01g62640		Os1009214_at	LOC_Os05g37080					LOC_Os01g67340
					LOC_Os06g39400	LOC_Os01g62700		Os1009653_at	LOC_Os05g37660					LOC_Os01g67360
					LOC_Os06g39580	LOC_Os01g62760		Os1010206_at	LOC_Os05g37740					LOC_Os01g67370
					LOC_Os06g39650	LOC_Os01g62780		Os1010963_at	LOC_Os05g37750					LOC_Os01g67390
					LOC_Os06g39780	LOC_Os01g62810		Os1011267_at	LOC_Os05g38600					LOC_Os01g67420
					LOC_Os06g39840	LOC_Os01g62870		Os1011368_at	LOC_Os05g38650					LOC_Os01g67500
					LOC_Os06g39870	LOC_Os01g62880		Os1011816_at	LOC_Os05g38790					LOC_Os01g67510
					LOC_Os06g39890	LOC_Os01g62900		Os1011924_at	LOC_Os05g38980					LOC_Os01g67520
					LOC_Os06g40270	LOC_Os01g62910		Os1011960_at	LOC_Os05g39000					LOC_Os01g67560
					LOC_Os06g40290	LOC_Os01g62945		Os1012438_x_at	LOC_Os05g39090					LOC_Os01g67600
					LOC_Os06g40420	LOC_Os01g62970		Os1012472_x_at	LOC_Os05g39300					LOC_Os01g67630
					LOC_Os06g40570	LOC_Os01g63220		Os1012675_at	LOC_Os05g39600					LOC_Os01g67740
					LOC_Os06g40760	LOC_Os01g63230		Os1013359_at	LOC_Os05g39900					LOC_Os01g67750
					LOC_Os06g40900	LOC_Os01g63270		Os1013416_at	LOC_Os05g40040					LOC_Os01g67770
					LOC_Os06g41040	LOC_Os01g63290		Os1013431_at	LOC_Os05g40310					LOC_Os01g67810
					LOC_Os06g41380	LOC_Os01g63310		Os1013451_at	LOC_Os05g40320					LOC_Os01g67820
					LOC_Os06g41520	LOC_Os01g63460		Os1013942_at	LOC_Os05g40740					LOC_Os01g67850
					LOC_Os06g41770	LOC_Os01g63610		Os1013983_at	LOC_Os05g40850					LOC_Os01g67860
					LOC_Os06g41910	LOC_Os01g63620		Os1014085_at	LOC_Os05g41200					LOC_Os01g67870
					LOC_Os06g42080	LOC_Os01g63810		Os1014217_at	LOC_Os05g41250					LOC_Os01g67880
					LOC_Os06g43640	LOC_Os01g63830		Os1014347_at	LOC_Os05g41490					LOC_Os01g68070
					LOC_Os06g43730	LOC_Os01g63900		Os1014805_at	LOC_Os05g41510					LOC_Os01g68104
					LOC_Os06g44030	LOC_Os01g63970		Os1014850_at	LOC_Os05g41830					LOC_Os01g68140
					LOC_Os06g44034	LOC_Os01g63990		Os1015007_at	LOC_Os05g42210					LOC_Os01g68324
					LOC_Os06g44790	LOC_Os01g64130		Os1015057_at	LOC_Os05g42230					LOC_Os01g68390
					LOC_Os06g45050	LOC_Os01g64190		Os1015071_at	LOC_Os05g43070					LOC_Os01g68460
					LOC_Os06g45170	LOC_Os01g64262		Os1015267_at	LOC_Os05g43400					LOC_Os01g68589
					LOC_Os06g45360	LOC_Os01g64270		Os1015643_x_at	LOC_Os05g43470					LOC_Os01g68700
					LOC_Os06g45600	LOC_Os01g64310		Os1016441_x_at	LOC_Os05g43590					LOC_Os01g68720
					LOC_Os06g45880	LOC_Os01g64370		Os1016595_at	LOC_Os05g43880					LOC_Os01g68730
					LOC_Os06g45940	LOC_Os01g64440		Os1016596_at	LOC_Os05g44150					LOC_Os01g68750
					LOC_Os06g45980	LOC_Os01g64470		Os1016686_at	LOC_Os05g44340					LOC_Os01g68790
					LOC_Os06g46200	LOC_Os01g64480		Os1017611_x_at	LOC_Os05g44540					LOC_Os01g68830
					LOC_Os06g46710	LOC_Os01g64530		Os1017921_x_at	LOC_Os05g44960					LOC_Os01g68930
					LOC_Os06g46950	LOC_Os01g64540		Os1017944_at	LOC_Os05g45010					LOC_Os01g68940
					LOC_Os06g47000	LOC_Os01g64550		Os1018195_at	LOC_Os05g45200					LOC_Os01g69010
					LOC_Os06g47050	LOC_Os01g64560		Os1018408_x_at	LOC_Os05g45240					LOC_Os01g69090
					LOC_Os06g47120	LOC_Os01g64660		Os1018442_x_at	LOC_Os05g45260					LOC_Os01g69200
					LOC_Os06g47460	LOC_Os01g64670		Os1018500_at	LOC_Os05g45370					LOC_Os01g69210
					LOC_Os06g48270	LOC_Os01g64750		Os1018500_x_at	LOC_Os05g45520					LOC_Os01g69220
					LOC_Os06g48660	LOC_Os01g64790		Os1019661_at	LOC_Os05g46060					LOC_Os01g69230
					LOC_Os06g48820	LOC_Os01g64870		Os1019899_at	LOC_Os05g46890					LOC_Os01g69250
					LOC_Os06g48920	LOC_Os01g64890		Os1020403_at	LOC_Os05g47460					LOC_Os01g69290
					LOC_Os06g49140	LOC_Os01g64930		Os1020660_at	LOC_Os05g47500					LOC_Os01g69850
					LOC_Os06g49170	LOC_Os01g64960		Os1021356_at	LOC_Os05g47820					LOC_Os01g69870
					LOC_Os06g49550	LOC_Os01g65000		Os1021612_at	LOC_Os05g48140					LOC_Os01g69870
					LOC_Os06g49670	LOC_Os01g65010		Os1022108_at	LOC_Os05g48300					LOC_Os01g69890
					LOC_Os06g49940	LOC_Os01g65030		Os1022225_at	LOC_Os05g48640					LOC_Os01g69910
					LOC_Os07g01380	LOC_Os01g65060		Os1022542_at	LOC_Os05g49010					LOC_Os01g69920
					LOC_Os07g01580	LOC_Os01g65080		Os1022740_at	LOC_Os05g49850					LOC_Os01g69940
					LOC_Os07g01610	LOC_Os01g65100		Os1023352_at	LOC_Os05g49870					LOC_Os01g70010
					LOC_Os07g01680	LOC_Os01g65220		Os1023386_at	LOC_Os05g50140					LOC_Os01g70100
					LOC_Os07g01830	LOC_Os01g65260		Os1023568_at	LOC_Os05g50300					LOC_Os01g70110
					LOC_Os07g01940	LOC_Os01g65270		Os1024149_at	LOC_Os05g51130					LOC_Os01g70140
					LOC_Os07g02610	LOC_Os01g65310		Os1024410_at	LOC_Os05g51220					LOC_Os01g70170
					LOC_Os07g02624	LOC_Os01g65320		Os1024646_at	LOC_Os05g51230					LOC_Os01g70180
					LOC_Os07g02870	LOC_Os01g65350		Os1025243_at	LOC_Os05g51400					LOC_Os01g70190
					LOC_Os07g02890	LOC_Os01g65400		Os1025329_at	LOC_Os05g51460					LOC_Os01g70200
					LOC_Os07g02930	LOC_Os01g65410		Os1026435_at	LOC_Os05g51820					LOC_Os01g70220
					LOC_Os07g03760	LOC_Os01g65500		Os1026535_at	LOC_Os06g01240					LOC_Os01g70320
					LOC_Os07g04010	LOC_Os01g65530		Os1026733_at	LOC_Os06g02730					LOC_Os01g70390
					LOC_Os07g04110	LOC_Os01g65580		Os1027162_at	LOC_Os06g02800					LOC_Os01g70430
					LOC_Os07g04130	LOC_Os01g65590		Os1027194_at	LOC_Os06g02900					LOC_Os01g70480
					LOC_Os07g04210	LOC_Os01g65660		Os1027221_at	LOC_Os06g03210					LOC_Os01g70550
					LOC_Os07g04750	LOC_Os01g65840		Os1027231_at	LOC_Os06g03380					LOC_Os01g70560
					LOC_Os07g04790	LOC_Os01g65870		Os1027242_at	LOC_Os06g03670					LOC_Os01g70590
					LOC_Os07g04800	LOC_Os01g65900		Os1027262_at	LOC_Os06g04060					LOC_Os01g70670
					LOC_Os07g05240	LOC_Os01g65940		Os1027349_at	LOC_Os06g04830					LOC_Os01g70890
					LOC_Os07g05440	LOC_Os01g65940		Os1027500_at	LOC_Os06g04840					LOC_Os01g70920
					LOC_Os07g05620	LOC_Os01g66000		Os1027701_at	LOC_Os06g04900					LOC_Os01g70930
					LOC_Os07g05670	LOC_Os01g66040		Os1027883_at	LOC_Os06g05230					LOC_Os01g70970
					LOC_Os07g05960	LOC_Os01g66050		Os1029075_at	LOC_Os06g05284					LOC_Os01g70980
					LOC_Os07g06120	LOC_Os01g66100		Os1029143_at	LOC_Os06g05640					LOC_Os01g71000
					LOC_Os07g06540	LOC_Os01g66120		Os1029613_at	LOC_Os06g05750					LOC_Os01g71050
					LOC_Os07g06590	LOC_Os01g66170		Os1029641_at	LOC_Os06g05940					LOC_Os01g71080
					LOC_Os07g06770	LOC_Os01g66280		Os1029705_at	LOC_Os06g06130					LOC_Os01g71090
					LOC_Os07g07820	LOC_Os01g66350		Os1029813_at	LOC_Os06g06390					LOC_Os01g71094
					LOC_Os07g08190	LOC_Os01g66360		Os1030043_at	LOC_Os06g06480					LOC_Os01g71106
					LOC_Os07g08520	LOC_Os01g66379		Os1030125_at	LOC_Os06g06550					LOC_Os01g71180
					LOC_Os07g08620	LOC_Os01g66490		Os1030177_at	LOC_Os06g06670					LOC_Os01g71200
					LOC_Os07g08860	LOC_Os01g66500		Os1030358_at	LOC_Os06g06940					LOC_Os01g71220
					LOC_Os07g09020	LOC_Os01g66510		Os1030780_at	LOC_Os06g06970					LOC_Os01g71230
					LOC_Os07g09270	LOC_Os01g66520		Os1030814_at	LOC_Os06g07150					LOC_Os01g71256
					LOC_Os07g09710	LOC_Os01g66570		Os1031014_at	LOC_Os06g07650					LOC_Os01g71280
					LOC_Os07g09790	LOC_Os01g66600		Os1031128_at	LOC_Os06g07700					LOC_Os01g71420
					LOC_Os07g09830	LOC_Os01g66610		Os1031186_at	LOC_Os06g08310					LOC_Os01g71690
					LOC_Os07g09860	LOC_Os01g66630		Os1031218_at	LOC_Os06g08920					LOC_Os01g71710
					LOC_Os07g12260	LOC_Os01g66640		Os1031247_at	LOC_Os06g09250					LOC_Os01g71740
					LOC_Os07g12620	LOC_Os01g66680		Os1031322_at	LOC_Os06g09510					LOC_Os01g71780
					LOC_Os07g12810	LOC_Os01g66760		Os1031329_at	LOC_Os06g09530					LOC_Os01g71830
					LOC_Os07g12950	LOC_Os01g66820		Os1031343_at	LOC_Os06g10480					LOC_Os01g71860
					LOC_Os07g13030	LOC_Os01g66840		Os1031358_at	LOC_Os06g10830					LOC_Os01g71930
					LOC_Os07g13280	LOC_Os01g66860		Os1031393_at	LOC_Os06g11010					LOC_Os01g72049
					LOC_Os07g13350	LOC_Os01g66890		Os1031439_at	LOC_Os06g11480					LOC_Os01g72150
					LOC_Os07g13490	LOC_Os01g66920		Os1031455_at	LOC_Os06g11930					LOC_Os01g72160
					LOC_Os07g13550	LOC_Os01g66960		Os1031464_at	LOC_Os06g12810					LOC_Os01g72170
					LOC_Os07g13570	LOC_Os01g66980		Os1031479_at	LOC_Os06g12840					LOC_Os01g72220
					LOC_Os07g13750	LOC_Os01g67000		Os1031559_at	LOC_Os06g13850					LOC_Os01g72230
					LOC_Os07g14710	LOC_Os01g67054		Os1031677_at	LOC_Os06g14324					LOC_Os01g72240
					LOC_Os07g14790	LOC_Os01g67080		Os1031679_at	LOC_Os06g14510					LOC_Os01g72340
					LOC_Os07g14820	LOC_Os01g67120		Os1031832_at	LOC_Os06g14530					LOC_Os01g72410
					LOC_Os07g14940	LOC_Os01g67170		Os1032078_at	LOC_Os06g14650					LOC_Os01g72420
					LOC_Os07g15030	LOC_Os01g67250		Os1032163_at	LOC_Os06g14970					LOC_Os01g72430
					LOC_Os07g15330	LOC_Os01g67260		Os1032359_at	LOC_Os06g15560					LOC_Os01g72510
					LOC_Os07g15710	LOC_Os01g67380		Os1032408_at	LOC_Os06g15740					LOC_Os01g72520
					LOC_Os07g15730	LOC_Os01g67430		Os1032511_at	LOC_Os06g16940					LOC_Os01g72680
					LOC_Os07g16250	LOC_Os01g67490		Os1032542_at	LOC_Os06g17460					LOC_Os01g72690
					LOC_Os07g16670	LOC_Os01g67530		Os1032677_at	LOC_Os06g17700					LOC_Os01g72700
					LOC_Os07g16960	LOC_Os01g67540		Os1032768_at	LOC_Os06g18920					LOC_Os01g72710
					LOC_Os07g17100	LOC_Os01g67570		Os1032786_at	LOC_Os06g18940					LOC_Os01g72740
					LOC_Os07g17120	LOC_Os01g67590		Os1033064_at	LOC_Os06g18950					LOC_Os01g72890
					LOC_Os07g17310	LOC_Os01g67640		Os1033091_at	LOC_Os06g19490					LOC_Os01g72930
					LOC_Os07g17440	LOC_Os01g67670		Os1033581_at	LOC_Os06g19610					LOC_Os01g72990
					LOC_Os07g17840	LOC_Os01g67720		Os1033688_at	LOC_Os06g20050					LOC_Os01g73150
					LOC_Os07g18000	LOC_Os01g67920		Os1034567_at	LOC_Os06g20670					LOC_Os01g73160
					LOC_Os07g18190	LOC_Os01g67970		Os1034651_at	LOC_Os06g20710					LOC_Os01g73220
					LOC_Os07g18460	LOC_Os01g67980		Os1034848_at	LOC_Os06g20740					LOC_Os01g73230
					LOC_Os07g19160	LOC_Os01g68040		Os1035304_at	LOC_Os06g20920					LOC_Os01g73310
					LOC_Os07g20530	LOC_Os01g68080		Os1035406_at	LOC_Os06g21840					LOC_Os01g73410
					LOC_Os07g20660	LOC_Os01g68130		Os1035564_at	LOC_Os06g21920					LOC_Os01g73560
					LOC_Os07g20750	LOC_Os01g68200		Os1035600_at	LOC_Os06g22230					LOC_Os01g73630
					LOC_Os07g22170	LOC_Os01g68210		Os1035712_at	LOC_Os06g22490					LOC_Os01g73700
					LOC_Os07g22494	LOC_Os01g68300		Os1035763_at	LOC_Os06g23410					LOC_Os01g73730
					LOC_Os07g22520	LOC_Os01g68310		Os1035859_at	LOC_Os06g23570					LOC_Os01g73790
					LOC_Os07g22750	LOC_Os01g68320		Os1035973_at	LOC_Os06g23670					LOC_Os01g73950
					LOC_Os07g23260	LOC_Os01g68330		Os1035997_at	LOC_Os06g23790					LOC_Os01g73980
					LOC_Os07g23380	LOC_Os01g68370		Os1036025_at	LOC_Os06g23800					LOC_Os01g73980
					LOC_Os07g23430	LOC_Os01g68440		Os1036372_at	LOC_Os06g24100					LOC_Os01g73990
					LOC_Os07g24170	LOC_Os01g68450		Os1037610_at	LOC_Os06g24290					LOC_Os01g74030
					LOC_Os07g24360	LOC_Os01g68480		Os1037728_at	LOC_Os06g24330					LOC_Os01g74110
					LOC_Os07g24760	LOC_Os01g68560		Os1037733_at	LOC_Os06g24380					LOC_Os01g74146
					LOC_Os07g25620	LOC_Os01g68630		Os1038052_at	LOC_Os06g24594					LOC_Os01g74152
					LOC_Os07g25700	LOC_Os01g68680		Os1038329_at	LOC_Os06g24680					LOC_Os01g74180
					LOC_Os07g25900	LOC_Os01g68770		Os1038517_at	LOC_Os06g24980					LOC_Os01g74200
					LOC_Os07g25910	LOC_Os01g68860		Os1038650_at	LOC_Os06g25030					LOC_Os01g74300
					LOC_Os07g25990	LOC_Os01g68870		Os1038663_at	LOC_Os06g25070					LOC_Os01g74310
					LOC_Os07g26750	LOC_Os01g68950		Os1038892_at	LOC_Os06g25140					LOC_Os01g74330
					LOC_Os07g26930	LOC_Os01g68960		Os1039017_at	LOC_Os06g25350					LOC_Os01g74410
					LOC_Os07g27130	LOC_Os01g69030		Os1039025_at	LOC_Os06g25740					LOC_Os01g74470
					LOC_Os07g27520	LOC_Os01g69050		Os1039067_at	LOC_Os06g25760					LOC_Os01g74490
					LOC_Os07g27530	LOC_Os01g69060		Os1039217_at	LOC_Os06g25780					LOC_Os01g74570
					LOC_Os07g27750	LOC_Os01g69080		Os1039283_at	LOC_Os06g25900					LOC_Os01g74640
					LOC_Os07g28050	LOC_Os01g69120		Os1039365_at	LOC_Os06g25970					LOC_Os02g01010
					LOC_Os07g28210	LOC_Os01g69160		Os1039381_at	LOC_Os06g26000					LOC_Os02g01030
					LOC_Os07g28370	LOC_Os01g69190		Os1039387_at	LOC_Os06g26030					LOC_Os02g01070
					LOC_Os07g28460	LOC_Os01g69210		Os1039402_at	LOC_Os06g26100					LOC_Os02g01100
					LOC_Os07g29010	LOC_Os01g69950		Os1039414_at	LOC_Os06g27580					LOC_Os02g01110
					LOC_Os07g29610	LOC_Os01g69970		Os1039501_at	LOC_Os06g27630					LOC_Os02g01250
					LOC_Os07g29880	LOC_Os01g69980		Os1039614_at	LOC_Os06g27690					LOC_Os02g01280
					LOC_Os07g30180	LOC_Os01g70080		Os1039775_at	LOC_Os06g27870					LOC_Os02g01332
					LOC_Os07g30250	LOC_Os01g70130		Os1039947_at	LOC_Os06g28070					LOC_Os02g01350
					LOC_Os07g30650	LOC_Os01g70210		Os1040060_at	LOC_Os06g28300					LOC_Os02g01380
					LOC_Os07g30980	LOC_Os01g70260		Os1040090_at	LOC_Os06g28770					LOC_Os02g01480
					LOC_Os07g31230	LOC_Os01g70270		Os1040151_at	LOC_Os06g28780					LOC_Os02g01500
					LOC_Os07g32070	LOC_Os01g70280		Os1040228_at	LOC_Os06g28850					LOC_Os02g01510
					LOC_Os07g32170	LOC_Os01g70290		Os1040297_at	LOC_Os06g29110					LOC_Os02g01520
					LOC_Os07g32610	LOC_Os01g70300		Os1040321_at	LOC_Os06g29160					LOC_Os02g01560
					LOC_Os07g32774	LOC_Os01g70310		Os1040376_at	LOC_Os06g29620					LOC_Os02g01720
					LOC_Os07g32810	LOC_Os01g70490		Os1040478_at	LOC_Os06g29710					LOC_Os02g01740
					LOC_Os07g32870	LOC_Os01g70520		Os1040645_at	LOC_Os06g30430					LOC_Os02g01890
					LOC_Os07g33040	LOC_Os01g70525		Os1040691_at	LOC_Os06g30720					LOC_Os02g01960
					LOC_Os07g33060	LOC_Os01g70540		Os1040802_at	LOC_Os06g30830					LOC_Os02g02020
					LOC_Os07g34660	LOC_Os01g70610		Os1041183_at	LOC_Os06g31050					LOC_Os02g02030
					LOC_Os07g34750	LOC_Os01g70730		Os1041204_at	LOC_Os06g31300					LOC_Os02g02040
					LOC_Os07g34850	LOC_Os01g70760		Os1041267_at	LOC_Os06g31770					LOC_Os02g02140
					LOC_Os07g34910	LOC_Os01g70770		Os1041288_at	LOC_Os06g33250					LOC_Os02g02160
					LOC_Os07g35190	LOC_Os01g70790		Os1041334_at	LOC_Os06g34290					LOC_Os02g02275
					LOC_Os07g35710	LOC_Os01g70810		Os1041336_at	LOC_Os06g34580					LOC_Os02g02320
					LOC_Os07g35790	LOC_Os01g70850		Os1041340_at	LOC_Os06g34710					LOC_Os02g02340
					LOC_Os07g35940	LOC_Os01g70940		Os1041610_at	LOC_Os06g34830					LOC_Os02g02370
					LOC_Os07g36740	LOC_Os01g70950		Os1041999_at	LOC_Os06g34900					LOC_Os02g02490
					LOC_Os07g37120	LOC_Os01g70960		Os1042075_at	LOC_Os06g35600					LOC_Os02g02500
					LOC_Os07g37180	LOC_Os01g71130		Os1042144_at	LOC_Os06g35660					LOC_Os02g02530
					LOC_Os07g37680	LOC_Os01g71160		Os1042212_at	LOC_Os06g36010					LOC_Os02g02540
					LOC_Os07g37910	LOC_Os01g71190		Os1042322_at	LOC_Os06g36130					LOC_Os02g02570
					LOC_Os07g38400	LOC_Os01g71240		Os1042401_at	LOC_Os06g36140					LOC_Os02g02580
					LOC_Os07g39720	LOC_Os01g71270		Os1042446_at	LOC_Os06g36520					LOC_Os02g02620
					LOC_Os07g40030	LOC_Os01g71310		Os1042457_at	LOC_Os06g36730					LOC_Os02g02630
					LOC_Os07g40150	LOC_Os01g71350		Os1042544_at	LOC_Os06g37390					LOC_Os02g02640
					LOC_Os07g40434	LOC_Os01g71380		Os1042547_at	LOC_Os06g37460					LOC_Os02g02690
					LOC_Os07g41014	LOC_Os01g71410		Os1042723_at	LOC_Os06g37480					LOC_Os02g02700
					LOC_Os07g41720	LOC_Os01g71450		Os1042728_at	LOC_Os06g37630					LOC_Os02g02720
					LOC_Os07g41930	LOC_Os01g71460		Os1042754_at	LOC_Os06g37650					LOC_Os02g02750
					LOC_Os07g42150	LOC_Os01g71630		Os1042785_at	LOC_Os06g37700					LOC_Os02g02800
					LOC_Os07g42270	LOC_Os01g71660		Os1042787_at	LOC_Os06g38040					LOC_Os02g02840
					LOC_Os07g42430	LOC_Os01g71670		Os1042791_at	LOC_Os06g38090					LOC_Os02g02850
					LOC_Os07g42540	LOC_Os01g71680		Os1042802_at	LOC_Os06g38850					LOC_Os02g02950
					LOC_Os07g42740	LOC_Os01g71720		Os1043043_at	LOC_Os06g38930					LOC_Os02g02990
					LOC_Os07g43260	LOC_Os01g71750		Os1043201_at	LOC_Os06g39020					LOC_Os02g03000
					LOC_Os07g43270	LOC_Os01g71760		Os1043295_at	LOC_Os06g39810					LOC_Os02g03030
					LOC_Os07g43850	LOC_Os01g71770		Os1043296_at	LOC_Os06g39860					LOC_Os02g03040
					LOC_Os07g44030	LOC_Os01g71790		Os1043326_at	LOC_Os06g39970					LOC_Os02g03060
					LOC_Os07g44130	LOC_Os01g71800		Os1043416_at	LOC_Os06g40000					LOC_Os02g03070
					LOC_Os07g44740	LOC_Os01g71960		Os1043457_at	LOC_Os06g40430					LOC_Os02g03080
					LOC_Os07g45160	LOC_Os01g72020		Os1043523_at	LOC_Os06g40910					LOC_Os02g03120
					LOC_Os07g45180	LOC_Os01g72090		Os1043718_at	LOC_Os06g41300					LOC_Os02g03270
					LOC_Os07g45360	LOC_Os01g72205		Os1043825_at	LOC_Os06g41980					LOC_Os02g03280
					LOC_Os07g45620	LOC_Os01g72210		Os1043892_at	LOC_Os06g42270					LOC_Os02g03294
					LOC_Os07g45890	LOC_Os01g72250		Os1043934_at	LOC_Os06g42380					LOC_Os02g03340
					LOC_Os07g45990	LOC_Os01g72280		Os1044330_at	LOC_Os06g42440					LOC_Os02g03450
					LOC_Os07g46080	LOC_Os01g72290		Os1044443_at	LOC_Os06g42860					LOC_Os02g03530
					LOC_Os07g46130	LOC_Os01g72300		Os1044742_at	LOC_Os06g42870					LOC_Os02g03550
					LOC_Os07g46810	LOC_Os01g72310		Os1044797_at	LOC_Os06g43080					LOC_Os02g03580
					LOC_Os07g47950	LOC_Os01g72320		Os1044827_at	LOC_Os06g43490					LOC_Os02g03620
					LOC_Os07g48790	LOC_Os01g72330		Os1045234_at	LOC_Os06g43770					LOC_Os02g03690
					LOC_Os07g48850	LOC_Os01g72350		Os1045417_at	LOC_Os06g44430					LOC_Os02g03790
					LOC_Os07g49050	LOC_Os01g72380		Os1045485_at	LOC_Os06g44760					LOC_Os02g03860
					LOC_Os07g49090	LOC_Os01g72460		Os1045511_at	LOC_Os06g46140					LOC_Os02g03870
					LOC_Os07g49300	LOC_Os01g72530		Os1045512_at	LOC_Os06g46180					LOC_Os02g03890
					LOC_Os07g49540	LOC_Os01g72560		Os1046048_at	LOC_Os06g46480					LOC_Os02g03900
					LOC_Os08g01820	LOC_Os01g72570		Os1047861_at	LOC_Os06g46630					LOC_Os02g03940
					LOC_Os08g01940	LOC_Os01g72610		Os1047886_at	LOC_Os06g46680					LOC_Os02g03960
					LOC_Os08g01960	LOC_Os01g72670		Os1047931_at	LOC_Os06g46740					LOC_Os02g04020
					LOC_Os08g01980	LOC_Os01g72730		Os1048114_at	LOC_Os06g47160					LOC_Os02g04100
					LOC_Os08g02140	LOC_Os01g72780		Os1048202_at	LOC_Os06g47520					LOC_Os02g04110
					LOC_Os08g02880	LOC_Os01g72790		Os1048203_at	LOC_Os06g47740					LOC_Os02g04190
					LOC_Os08g02990	LOC_Os01g72800		Os1048765_at	LOC_Os06g49340					LOC_Os02g04240
					LOC_Os08g03080	LOC_Os01g72810		Os1048768_at	LOC_Os06g49470					LOC_Os02g04270
					LOC_Os08g03240	LOC_Os01g72870		Os1048792_at	LOC_Os06g49620					LOC_Os02g04320
					LOC_Os08g03260	LOC_Os01g72900		Os1048808_at	LOC_Os06g49720					LOC_Os02g04430
					LOC_Os08g03440	LOC_Os01g72910		Os1048884_at	LOC_Os06g49860					LOC_Os02g04440
					LOC_Os08g03480	LOC_Os01g72980		Os1049057_at	LOC_Os06g51060					LOC_Os02g04450
					LOC_Os08g03620	LOC_Os01g73000		Os1049068_at	LOC_Os06g51130					LOC_Os02g04480
					LOC_Os08g03682	LOC_Os01g73024		Os1049107_at	LOC_Os07g01540					LOC_Os02g04610
					LOC_Os08g04170	LOC_Os01g73040		Os1049139_at	LOC_Os07g01800					LOC_Os02g04660
					LOC_Os08g04580	LOC_Os01g73250		Os1049187_at	LOC_Os07g02110					LOC_Os02g04670
					LOC_Os08g05140	LOC_Os01g73260		Os1049252_at	LOC_Os07g02170					LOC_Os02g04680
					LOC_Os08g05690	LOC_Os01g73300		Os1049260_at	LOC_Os07g02180					LOC_Os02g04690
					LOC_Os08g06270	LOC_Os01g73370		Os1049375_at	LOC_Os07g02330					LOC_Os02g04700
					LOC_Os08g06390	LOC_Os01g73450		Os1049443_at	LOC_Os07g02370					LOC_Os02g04710
					LOC_Os08g06730	LOC_Os01g73480		Os1049518_at	LOC_Os07g02470					LOC_Os02g04810
					LOC_Os08g06910	LOC_Os01g73490		Os1049537_at	LOC_Os07g02480					LOC_Os02g04860
					LOC_Os08g07100	LOC_Os01g73500		Os1049689_at	LOC_Os07g02530					LOC_Os02g04970
					LOC_Os08g07340	LOC_Os01g73514		Os1050041_at	LOC_Os07g02630					LOC_Os02g05060
					LOC_Os08g07480	LOC_Os01g73530		Os1050215_at	LOC_Os07g02690					LOC_Os02g05130
					LOC_Os08g07840	LOC_Os01g73540		Os1050347_at	LOC_Os07g02820					LOC_Os02g05330
					LOC_Os08g07910	LOC_Os01g73580		Os1050500_at	LOC_Os07g02910					LOC_Os02g05340
					LOC_Os08g08170	LOC_Os01g73590		Os1050790_at	LOC_Os07g03060					LOC_Os02g05340
					LOC_Os08g09700	LOC_Os01g73620		Os1050805_at	LOC_Os07g03090					LOC_Os02g05430
					LOC_Os08g09740	LOC_Os01g73680		Os1050816_at	LOC_Os07g04610					LOC_Os02g05490
					LOC_Os08g10244	LOC_Os01g73690		Os1050849_at	LOC_Os07g05120					LOC_Os02g05680
					LOC_Os08g10460	LOC_Os01g73890		Os1051036_at	LOC_Os07g05180					LOC_Os02g05692
					LOC_Os08g10760	LOC_Os01g73900		Os1051079_at	LOC_Os07g05360					LOC_Os02g05744
					LOC_Os08g10780	LOC_Os01g73910		Os1051486_at	LOC_Os07g05660					LOC_Os02g05810
					LOC_Os08g12410	LOC_Os01g74020		Os1051509_at	LOC_Os07g05900					LOC_Os02g05830
					LOC_Os08g12550	LOC_Os01g74160		Os1051533_at	LOC_Os07g06530					LOC_Os02g05840
					LOC_Os08g13000	LOC_Os01g74190		Os1051596_at	LOC_Os07g07170					LOC_Os02g05870
					LOC_Os08g13014	LOC_Os01g74250		Os1051655_at	LOC_Os07g07360					LOC_Os02g05900
					LOC_Os08g13100	LOC_Os01g74280		Os1051876_at	LOC_Os07g07715					LOC_Os02g05930
					LOC_Os08g13790	LOC_Os01g74320		Os1051928_at	LOC_Os07g08240					LOC_Os02g05980
					LOC_Os08g13810	LOC_Os01g74340		Os1051999_at	LOC_Os07g08270					LOC_Os02g06290
					LOC_Os08g13860	LOC_Os01g74350		Os1052010_at	LOC_Os07g08600					LOC_Os02g06340
					LOC_Os08g14210	LOC_Os01g74450		Os1052358_at	LOC_Os07g08930					LOC_Os02g06370
					LOC_Os08g14820	LOC_Os01g74460		Os1052362_at	LOC_Os07g09090					LOC_Os02g06380
					LOC_Os08g14950	LOC_Os01g74480		Os1052371_at	LOC_Os07g09250					LOC_Os02g06400
					LOC_Os08g15120	LOC_Os01g74520		Os1052457_	LOC_Os07g09300					LOC_Os02g06430
					LOC_Os08g15320	LOC_Os01g74540		Os1052576_at	LOC_Os07g09384					LOC_Os02g06480
					LOC_Os08g15350	LOC_Os01g74580		Os1052616_at	LOC_Os07g09430					LOC_Os02g06500
					LOC_Os08g15440	LOC_Os01g74590		Os1052657_at	LOC_Os07g09560					LOC_Os02g06580
					LOC_Os08g16110	LOC_Os01g74630		Os1052812_at	LOC_Os07g09570					LOC_Os02g06584
					LOC_Os08g16140	LOC_Os01g74650		Os1052850_at	LOC_Os07g09740					LOC_Os02g06630
					LOC_Os08g16260	LOC_Os01g74660		Os1052929_at	LOC_Os07g09770					LOC_Os02g06670
					LOC_Os08g16300	LOC_Os02g01020		Os1053046_at	LOC_Os07g10200					LOC_Os02g06700
					LOC_Os08g16550	LOC_Os02g01150		Os1053228_at	LOC_Os07g10700					LOC_Os02g06840
					LOC_Os08g16880	LOC_Os02g01170		Os1053624_at	LOC_Os07g11020					LOC_Os02g06870
					LOC_Os08g17130	LOC_Os02g01180		Os1053648_at	LOC_Os07g11170					LOC_Os02g06890
					LOC_Os08g17330	LOC_Os02g01210		Os1053831_at	LOC_Os07g11180					LOC_Os02g06910
					LOC_Os08g17820	LOC_Os02g01440		Os1053911_at	LOC_Os07g11200					LOC_Os02g06920
					LOC_Os08g17850	LOC_Os02g01800		Os1054092_at	LOC_Os07g11270					LOC_Os02g07040
					LOC_Os08g17940	LOC_Os02g01870		Os1054375_at	LOC_Os07g11310					LOC_Os02g07060
					LOC_Os08g18170	LOC_Os02g01880		Os1054385_at	LOC_Os07g11440					LOC_Os02g07190
					LOC_Os08g18870	LOC_Os02g01980		Os1054407_at	LOC_Os07g11630					LOC_Os02g07330
					LOC_Os08g19010	LOC_Os02g02000		Os1054425_at	LOC_Os07g11700					LOC_Os02g07410
					LOC_Os08g19230	LOC_Os02g02100		Os1054870_at	LOC_Os07g11980					LOC_Os02g07450
					LOC_Os08g19240	LOC_Os02g02120		Os1054914_at	LOC_Os07g12070					LOC_Os02g07480
					LOC_Os08g19710	LOC_Os02g02230		Os1055002_at	LOC_Os07g12130					LOC_Os02g07490
					LOC_Os08g19820	LOC_Os02g02270		Os1055142_at	LOC_Os07g12710					LOC_Os02g07600
					LOC_Os08g19870	LOC_Os02g02380		Os1055226_at	LOC_Os07g13100					LOC_Os02g07630
					LOC_Os08g19880	LOC_Os02g02390		Os1055668_at	LOC_Os07g13130					LOC_Os02g07670
					LOC_Os08g19970	LOC_Os02g02424		Os1055807_at	LOC_Os07g13140					LOC_Os02g07760
					LOC_Os08g20230	LOC_Os02g02460			LOC_Os07g13220					LOC_Os02g07780
					LOC_Os08g20410	LOC_Os02g02470			LOC_Os07g13400					LOC_Os02g07840
					LOC_Os08g20440	LOC_Os02g02480			LOC_Os07g13430					LOC_Os02g07870
					LOC_Os08g21060	LOC_Os02g02510			LOC_Os07g13500					LOC_Os02g07880
					LOC_Os08g21300	LOC_Os02g02520			LOC_Os07g13520					LOC_Os02g07890
					LOC_Os08g21654	LOC_Os02g02550			LOC_Os07g13900					LOC_Os02g07960
					LOC_Os08g22200	LOC_Os02g02590			LOC_Os07g14140					LOC_Os02g08010
					LOC_Os08g22270	LOC_Os02g02600			LOC_Os07g14390					LOC_Os02g08090
					LOC_Os08g22500	LOC_Os02g02650			LOC_Os07g14420					LOC_Os02g08100
					LOC_Os08g22650	LOC_Os02g02670			LOC_Os07g14590					LOC_Os02g08190
					LOC_Os08g23240	LOC_Os02g02780			LOC_Os07g14880					LOC_Os02g08270
					LOC_Os08g23270	LOC_Os02g02790			LOC_Os07g15220					LOC_Os02g08300
					LOC_Os08g23280	LOC_Os02g02810			LOC_Os07g15230					LOC_Os02g08310
					LOC_Os08g24130	LOC_Os02g02830			LOC_Os07g15250					LOC_Os02g08320
					LOC_Os08g24170	LOC_Os02g02860			LOC_Os07g15420					LOC_Os02g08330
					LOC_Os08g24310	LOC_Os02g02880			LOC_Os07g15460					LOC_Os02g08410
					LOC_Os08g24434	LOC_Os02g02910			LOC_Os07g15930					LOC_Os02g08500
					LOC_Os08g25270	LOC_Os02g02980			LOC_Os07g15940					LOC_Os02g09070
					LOC_Os08g25550	LOC_Os02g03020			LOC_Os07g15970					LOC_Os02g09100
					LOC_Os08g25560	LOC_Os02g03050			LOC_Os07g16120					LOC_Os02g09140
					LOC_Os08g25980	LOC_Os02g03090			LOC_Os07g16800					LOC_Os02g09170
					LOC_Os08g26600	LOC_Os02g03140			LOC_Os07g17050					LOC_Os02g09240
					LOC_Os08g27140	LOC_Os02g03150			LOC_Os07g17910					LOC_Os02g09359
					LOC_Os08g27290	LOC_Os02g03180			LOC_Os07g18020					LOC_Os02g09400
					LOC_Os08g27530	LOC_Os02g03190			LOC_Os07g18670					LOC_Os02g09430
					LOC_Os08g27730	LOC_Os02g03220			LOC_Os07g18690					LOC_Os02g09470
					LOC_Os08g27759	LOC_Os02g03230			LOC_Os07g19330					LOC_Os02g09480
					LOC_Os08g27960	LOC_Os02g03250			LOC_Os07g19390					LOC_Os02g09490
					LOC_Os08g28050	LOC_Os02g03260			LOC_Os07g19590					LOC_Os02g09670
					LOC_Os08g28080	LOC_Os02g03330			LOC_Os07g20740					LOC_Os02g09740
					LOC_Os08g29500	LOC_Os02g03370			LOC_Os07g22560					LOC_Os02g09770
					LOC_Os08g29730	LOC_Os02g03400			LOC_Os07g23010					LOC_Os02g09780
					LOC_Os08g29880	LOC_Os02g03410			LOC_Os07g23370					LOC_Os02g09800
					LOC_Os08g30120	LOC_Os02g03460			LOC_Os07g23480					LOC_Os02g09840
					LOC_Os08g30470	LOC_Os02g03540			LOC_Os07g23570					LOC_Os02g09930
					LOC_Os08g30710	LOC_Os02g03570			LOC_Os07g23640					LOC_Os02g10020
					LOC_Os08g31280	LOC_Os02g03590			LOC_Os07g23770					LOC_Os02g10050
					LOC_Os08g31569	LOC_Os02g03600			LOC_Os07g23850					LOC_Os02g10140
					LOC_Os08g31670	LOC_Os02g03650			LOC_Os07g24000					LOC_Os02g10150
					LOC_Os08g31780	LOC_Os02g03670			LOC_Os07g24040					LOC_Os02g10190
					LOC_Os08g32130	LOC_Os02g03720			LOC_Os07g24200					LOC_Os02g10200
					LOC_Os08g33600	LOC_Os02g03740			LOC_Os07g25150					LOC_Os02g10220
					LOC_Os08g33860	LOC_Os02g03850			LOC_Os07g25370					LOC_Os02g10230
					LOC_Os08g34370	LOC_Os02g03910			LOC_Os07g25650					LOC_Os02g10290
					LOC_Os08g34410	LOC_Os02g03950			LOC_Os07g25760					LOC_Os02g10300
					LOC_Os08g34860	LOC_Os02g03970			LOC_Os07g26160					LOC_Os02g10330
					LOC_Os08g34900	LOC_Os02g04010			LOC_Os07g27240					LOC_Os02g10340
					LOC_Os08g35020	LOC_Os02g04040			LOC_Os07g27350					LOC_Os02g10360
					LOC_Os08g35210	LOC_Os02g04170			LOC_Os07g27590					LOC_Os02g10380
					LOC_Os08g35300	LOC_Os02g04230			LOC_Os07g27860					LOC_Os02g10480
					LOC_Os08g35330	LOC_Os02g04330			LOC_Os07g28110					LOC_Os02g10490
					LOC_Os08g35630	LOC_Os02g04420			LOC_Os07g29860					LOC_Os02g10510
					LOC_Os08g35840	LOC_Os02g04460			LOC_Os07g30240					LOC_Os02g10540
					LOC_Os08g35900	LOC_Os02g04490			LOC_Os07g30760					LOC_Os02g10650
					LOC_Os08g36390	LOC_Os02g04500			LOC_Os07g30950					LOC_Os02g10660
					LOC_Os08g37480	LOC_Os02g04510			LOC_Os07g31240					LOC_Os02g10690
					LOC_Os08g38280	LOC_Os02g04550			LOC_Os07g31430					LOC_Os02g10700
					LOC_Os08g38310	LOC_Os02g04570			LOC_Os07g31560					LOC_Os02g10740
					LOC_Os08g39030	LOC_Os02g04720			LOC_Os07g31780					LOC_Os02g10790
					LOC_Os08g39180	LOC_Os02g04760			LOC_Os07g31800					LOC_Os02g10810
					LOC_Os08g39650	LOC_Os02g04780			LOC_Os07g31990					LOC_Os02g10880
					LOC_Os08g40020	LOC_Os02g04840			LOC_Os07g32020					LOC_Os02g10900
					LOC_Os08g40140	LOC_Os02g04915			LOC_Os07g32220					LOC_Os02g10950
					LOC_Os08g40270	LOC_Os02g04950			LOC_Os07g32600					LOC_Os02g11020
					LOC_Os08g40300	LOC_Os02g04990			LOC_Os07g32650					LOC_Os02g11030
					LOC_Os08g41180	LOC_Os02g05030			LOC_Os07g32790					LOC_Os02g11040
					LOC_Os08g41560	LOC_Os02g05070			LOC_Os07g33120					LOC_Os02g11050
					LOC_Os08g41730	LOC_Os02g05080			LOC_Os07g33200					LOC_Os02g11820
					LOC_Os08g42520	LOC_Os02g05150			LOC_Os07g33530					LOC_Os02g11840
					LOC_Os08g42710	LOC_Os02g05170			LOC_Os07g34870					LOC_Os02g12040
					LOC_Os08g43480	LOC_Os02g05180			LOC_Os07g34890					LOC_Os02g12100
					LOC_Os08g43570	LOC_Os02g05190			LOC_Os07g34920					LOC_Os02g12570
					LOC_Os08g43910	LOC_Os02g05270			LOC_Os07g35160					LOC_Os02g12580
					LOC_Os08g43960	LOC_Os02g05470			LOC_Os07g36610					LOC_Os02g12690
					LOC_Os08g44020	LOC_Os02g05480			LOC_Os07g36690					LOC_Os02g12730
					LOC_Os08g44030	LOC_Os02g05500			LOC_Os07g36890					LOC_Os02g12740
					LOC_Os08g44180	LOC_Os02g05510			LOC_Os07g36910					LOC_Os02g12750
					LOC_Os08g44310	LOC_Os02g05530			LOC_Os07g37300					LOC_Os02g12770
					LOC_Os08g45160	LOC_Os02g05560			LOC_Os07g37370					LOC_Os02g12800
					LOC_Os09g01000	LOC_Os02g05610			LOC_Os07g37500					LOC_Os02g12830
					LOC_Os09g01140	LOC_Os02g05630			LOC_Os07g37730					LOC_Os02g12880
					LOC_Os09g01310	LOC_Os02g05660			LOC_Os07g37870					LOC_Os02g13100
					LOC_Os09g01370	LOC_Os02g05670			LOC_Os07g38090					LOC_Os02g13110
					LOC_Os09g01700	LOC_Os02g05700			LOC_Os07g38440					LOC_Os02g13140
					LOC_Os09g01780	LOC_Os02g05890			LOC_Os07g38720					LOC_Os02g13200
					LOC_Os09g03810	LOC_Os02g05920			LOC_Os07g38860					LOC_Os02g13520
					LOC_Os09g03980	LOC_Os02g05960			LOC_Os07g38900					LOC_Os02g13530
					LOC_Os09g04130	LOC_Os02g06070			LOC_Os07g39180					LOC_Os02g13640
					LOC_Os09g04400	LOC_Os02g06090			LOC_Os07g39240					LOC_Os02g13650
					LOC_Os09g04730	LOC_Os02g06240			LOC_Os07g39360					LOC_Os02g13660
					LOC_Os09g04960	LOC_Os02g06300			LOC_Os07g39370					LOC_Os02g13710
					LOC_Os09g06250	LOC_Os02g06410			LOC_Os07g39550					LOC_Os02g13810
					LOC_Os09g06270	LOC_Os02g06520			LOC_Os07g39640					LOC_Os02g13950
					LOC_Os09g06680	LOC_Os02g06570			LOC_Os07g39970					LOC_Os02g13990
					LOC_Os09g06740	LOC_Os02g06592			LOC_Os07g40070					LOC_Os02g14059
					LOC_Os09g07430	LOC_Os02g06720			LOC_Os07g40404					LOC_Os02g14110
					LOC_Os09g07610	LOC_Os02g06940			LOC_Os07g40740					LOC_Os02g14120
					LOC_Os09g07730	LOC_Os02g06950			LOC_Os07g40760					LOC_Os02g14150
					LOC_Os09g08190	LOC_Os02g06980			LOC_Os07g41380					LOC_Os02g14160
					LOC_Os09g08420	LOC_Os02g07044			LOC_Os07g41760					LOC_Os02g14190
					LOC_Os09g08590	LOC_Os02g07120			LOC_Os07g41810					LOC_Os02g14340
					LOC_Os09g09330	LOC_Os02g07150			LOC_Os07g42470					LOC_Os02g14430
					LOC_Os09g09370	LOC_Os02g07220			LOC_Os07g43790					LOC_Os02g14460
					LOC_Os09g09450	LOC_Os02g07230			LOC_Os07g43820					LOC_Os02g14530
					LOC_Os09g09490	LOC_Os02g07250			LOC_Os07g43960					LOC_Os02g14630
					LOC_Os09g09640	LOC_Os02g07310			LOC_Os07g44410					LOC_Os02g14720
					LOC_Os09g09750	LOC_Os02g07340			LOC_Os07g44580					LOC_Os02g14770
					LOC_Os09g10200	LOC_Os02g07350			LOC_Os07g44850					LOC_Os02g14780
					LOC_Os09g10310	LOC_Os02g07360			LOC_Os07g45260					LOC_Os02g14860
					LOC_Os09g10430	LOC_Os02g07430			LOC_Os07g45340					LOC_Os02g14900
					LOC_Os09g11160	LOC_Os02g07470			LOC_Os07g45510					LOC_Os02g14910
					LOC_Os09g11180	LOC_Os02g07624			LOC_Os07g45760					LOC_Os02g14929
					LOC_Os09g11730	LOC_Os02g07628			LOC_Os07g46590					LOC_Os02g14980
					LOC_Os09g11890	LOC_Os02g07740			LOC_Os07g46900					LOC_Os02g15010
					LOC_Os09g13040	LOC_Os02g07770			LOC_Os07g47000					LOC_Os02g15160
					LOC_Os09g13400	LOC_Os02g07830			LOC_Os07g47070					LOC_Os02g15230
					LOC_Os09g13440	LOC_Os02g07860			LOC_Os07g47080					LOC_Os02g15310
					LOC_Os09g13450	LOC_Os02g07920			LOC_Os07g47260					LOC_Os02g15340
					LOC_Os09g13610	LOC_Os02g08070			LOC_Os07g47310					LOC_Os02g15610
					LOC_Os09g13780	LOC_Os02g08110			LOC_Os07g47650					LOC_Os02g15690
					LOC_Os09g14250	LOC_Os02g08130			LOC_Os07g47850					LOC_Os02g15700
					LOC_Os09g14410	LOC_Os02g08140			LOC_Os07g48050					LOC_Os02g15760
					LOC_Os09g14720	LOC_Os02g08240			LOC_Os07g48860					LOC_Os02g15810
					LOC_Os09g15010	LOC_Os02g08260			LOC_Os07g49210					LOC_Os02g15820
					LOC_Os09g15030	LOC_Os02g08340			LOC_Os07g49250					LOC_Os02g15910
					LOC_Os09g15700	LOC_Os02g08360			LOC_Os07g49350					LOC_Os02g15950
					LOC_Os09g15800	LOC_Os02g08370			LOC_Os07g49440					LOC_Os02g15980
					LOC_Os09g16000	LOC_Os02g08380			LOC_Os07g49490					LOC_Os02g16000
					LOC_Os09g16230	LOC_Os02g08440			LOC_Os07g49530					LOC_Os02g16450
					LOC_Os09g16260	LOC_Os02g08490			LOC_Os08g01020					LOC_Os02g16540
					LOC_Os09g16380	LOC_Os02g08520			LOC_Os08g01450					LOC_Os02g16650
					LOC_Os09g16449	LOC_Os02g08544			LOC_Os08g01630					LOC_Os02g16660
					LOC_Os09g16480	LOC_Os02g09090			LOC_Os08g02230					LOC_Os02g16680
					LOC_Os09g16490	LOC_Os02g09150			LOC_Os08g02750					LOC_Os02g16730
					LOC_Os09g16540	LOC_Os02g09180			LOC_Os08g03030					LOC_Os02g16780
					LOC_Os09g16590	LOC_Os02g09250			LOC_Os08g03170					LOC_Os02g16800
					LOC_Os09g17146	LOC_Os02g09320			LOC_Os08g03200					LOC_Os02g16880
					LOC_Os09g17800	LOC_Os02g09340			LOC_Os08g03330					LOC_Os02g16909
					LOC_Os09g18010	LOC_Os02g09410			LOC_Os08g03460					LOC_Os02g17000
					LOC_Os09g18030	LOC_Os02g09440			LOC_Os08g04030					LOC_Os02g17060
					LOC_Os09g18090	LOC_Os02g09460			LOC_Os08g04060					LOC_Os02g17150
					LOC_Os09g18360	LOC_Os02g09720			LOC_Os08g04070					LOC_Os02g17190
					LOC_Os09g19180	LOC_Os02g09750			LOC_Os08g04190					LOC_Os02g17250
					LOC_Os09g19490	LOC_Os02g09830			LOC_Os08g04250					LOC_Os02g17320
					LOC_Os09g19950	LOC_Os02g09920			LOC_Os08g04490					LOC_Os02g17330
					LOC_Os09g20180	LOC_Os02g09970			LOC_Os08g04650					LOC_Os02g17380
					LOC_Os09g20340	LOC_Os02g09990			LOC_Os08g04690					LOC_Os02g17990
					LOC_Os09g20370	LOC_Os02g10000			LOC_Os08g04800					LOC_Os02g18090
					LOC_Os09g20790	LOC_Os02g10060			LOC_Os08g05060					LOC_Os02g18180
					LOC_Os09g21320	LOC_Os02g10080			LOC_Os08g05410					LOC_Os02g18320
					LOC_Os09g21420	LOC_Os02g10090			LOC_Os08g05420					LOC_Os02g18410
					LOC_Os09g21750	LOC_Os02g10120			LOC_Os08g05580					LOC_Os02g18510
					LOC_Os09g21790	LOC_Os02g10170			LOC_Os08g05780					LOC_Os02g18550
					LOC_Os09g22090	LOC_Os02g10260			LOC_Os08g06780					LOC_Os02g18840
					LOC_Os09g22520	LOC_Os02g10280			LOC_Os08g06790					LOC_Os02g18850
					LOC_Os09g23640	LOC_Os02g10310			LOC_Os08g07450					LOC_Os02g18880
					LOC_Os09g23650	LOC_Os02g10350			LOC_Os08g07920					LOC_Os02g18930
					LOC_Os09g24240	LOC_Os02g10390			LOC_Os08g08330					LOC_Os02g18954
					LOC_Os09g24290	LOC_Os02g10400			LOC_Os08g08790					LOC_Os02g19140
					LOC_Os09g24610	LOC_Os02g10420			LOC_Os08g08810					LOC_Os02g19480
					LOC_Os09g25520	LOC_Os02g10440			LOC_Os08g09360					LOC_Os02g19640
					LOC_Os09g26000	LOC_Os02g10450			LOC_Os08g09910					LOC_Os02g19820
					LOC_Os09g26070	LOC_Os02g10470			LOC_Os08g09970					LOC_Os02g19860
					LOC_Os09g26660	LOC_Os02g10530			LOC_Os08g10470					LOC_Os02g19890
					LOC_Os09g27110	LOC_Os02g10560			LOC_Os08g10770					LOC_Os02g19970
					LOC_Os09g27390	LOC_Os02g10720			LOC_Os08g10850					LOC_Os02g20120
					LOC_Os09g27670	LOC_Os02g10800			LOC_Os08g10970					LOC_Os02g20270
					LOC_Os09g27830	LOC_Os02g10820			LOC_Os08g11030					LOC_Os02g20394
					LOC_Os09g28770	LOC_Os02g10860			LOC_Os08g11040					LOC_Os02g20560
					LOC_Os09g29000	LOC_Os02g10920			LOC_Os08g11050					LOC_Os02g20720
					LOC_Os09g29060	LOC_Os02g10990			LOC_Os08g11190					LOC_Os02g20850
					LOC_Os09g29480	LOC_Os02g11000			LOC_Os08g13080					LOC_Os02g20860
					LOC_Os09g29940	LOC_Os02g11070			LOC_Os08g13630					LOC_Os02g21080
					LOC_Os09g29980	LOC_Os02g11090			LOC_Os08g13905					LOC_Os02g21110
					LOC_Os09g30020	LOC_Os02g11110			LOC_Os08g14150					LOC_Os02g21240
					LOC_Os09g30506	LOC_Os02g11640			LOC_Os08g14744					LOC_Os02g21250
					LOC_Os09g32120	LOC_Os02g11700			LOC_Os08g15010					LOC_Os02g21300
					LOC_Os09g32310	LOC_Os02g11720			LOC_Os08g15190					LOC_Os02g21660
					LOC_Os09g32660	LOC_Os02g11740			LOC_Os08g15370					LOC_Os02g21700
					LOC_Os09g32948	LOC_Os02g11780			LOC_Os08g16010					LOC_Os02g21970
					LOC_Os09g36060	LOC_Os02g11790			LOC_Os08g16359					LOC_Os02g21980
					LOC_Os09g36470	LOC_Os02g11940			LOC_Os08g16370					LOC_Os02g22090
					LOC_Os09g37360	LOC_Os02g11960			LOC_Os08g16390					LOC_Os02g22140
					LOC_Os09g37590	LOC_Os02g12070			LOC_Os08g16530					LOC_Os02g22190
					LOC_Os09g37890	LOC_Os02g12220			LOC_Os08g16610					LOC_Os02g22370
					LOC_Os09g38000	LOC_Os02g12260			LOC_Os08g16620					LOC_Os02g22380
					LOC_Os09g38104	LOC_Os02g12290			LOC_Os08g16630					LOC_Os02g22460
					LOC_Os09g38360	LOC_Os02g12300			LOC_Os08g17040					LOC_Os02g22480
					LOC_Os09g38370	LOC_Os02g12360			LOC_Os08g17090					LOC_Os02g22650
					LOC_Os09g38600	LOC_Os02g12380			LOC_Os08g17140					LOC_Os02g22680
					LOC_Os09g38660	LOC_Os02g12420			LOC_Os08g17470					LOC_Os02g23830
					LOC_Os09g38990	LOC_Os02g12540			LOC_Os08g17510					LOC_Os02g24270
					LOC_Os09g39140	LOC_Os02g12590			LOC_Os08g17760					LOC_Os02g24420
					LOC_Os09g39490	LOC_Os02g12600			LOC_Os08g19130					LOC_Os02g25020
					LOC_Os09g40000	LOC_Os02g12610			LOC_Os08g19160					LOC_Os02g25060
					LOC_Os10g01660	LOC_Os02g12670			LOC_Os08g19290					LOC_Os02g25230
					LOC_Os10g02000	LOC_Os02g12700			LOC_Os08g19540					LOC_Os02g25290
					LOC_Os10g02090	LOC_Os02g12720			LOC_Os08g20050					LOC_Os02g25570
					LOC_Os10g02544	LOC_Os02g12760			LOC_Os08g20190					LOC_Os02g25680
					LOC_Os10g02560	LOC_Os02g12790			LOC_Os08g20620					LOC_Os02g25780
					LOC_Os10g02650	LOC_Os02g12890			LOC_Os08g21490					LOC_Os02g25840
					LOC_Os10g02870	LOC_Os02g12910			LOC_Os08g21790					LOC_Os02g25870
					LOC_Os10g03080	LOC_Os02g12930			LOC_Os08g21820					LOC_Os02g25900
					LOC_Os10g03160	LOC_Os02g13190			LOC_Os08g22054					LOC_Os02g25960
					LOC_Os10g03520	LOC_Os02g13300			LOC_Os08g22330					LOC_Os02g26014
					LOC_Os10g03780	LOC_Os02g13304			LOC_Os08g22520					LOC_Os02g26210
					LOC_Os10g03855	LOC_Os02g13340			LOC_Os08g22710					LOC_Os02g26330
					LOC_Os10g04160	LOC_Os02g13350			LOC_Os08g22920					LOC_Os02g26370
					LOC_Os10g04660	LOC_Os02g13360			LOC_Os08g23150					LOC_Os02g26650
					LOC_Os10g04750	LOC_Os02g13380			LOC_Os08g23510					LOC_Os02g26700
					LOC_Os10g04900	LOC_Os02g13400			LOC_Os08g23570					LOC_Os02g26810
					LOC_Os10g05240	LOC_Os02g13420			LOC_Os08g23620					LOC_Os02g26814
					LOC_Os10g05700	LOC_Os02g13430			LOC_Os08g23754					LOC_Os02g26850
					LOC_Os10g05810	LOC_Os02g13460			LOC_Os08g24050					LOC_Os02g27110
					LOC_Os10g05880	LOC_Os02g13510			LOC_Os08g24140					LOC_Os02g27220
					LOC_Os10g05960	LOC_Os02g13530			LOC_Os08g24750					LOC_Os02g27360
					LOC_Os10g06910	LOC_Os02g13560			LOC_Os08g24850					LOC_Os02g27400
					LOC_Os10g06930	LOC_Os02g13570			LOC_Os08g24880					LOC_Os02g27470
					LOC_Os10g07180	LOC_Os02g13740			LOC_Os08g25200					LOC_Os02g27480
					LOC_Os10g07410	LOC_Os02g13840			LOC_Os08g25350					LOC_Os02g27620
					LOC_Os10g07534	LOC_Os02g13870			LOC_Os08g25640					LOC_Os02g27710
					LOC_Os10g07536	LOC_Os02g13900			LOC_Os08g25690					LOC_Os02g27760
					LOC_Os10g07612	LOC_Os02g13910			LOC_Os08g25930					LOC_Os02g27769
					LOC_Os10g07624	LOC_Os02g13960			LOC_Os08g26400					LOC_Os02g27810
					LOC_Os10g08260	LOC_Os02g13970			LOC_Os08g26780					LOC_Os02g27950
					LOC_Os10g08450	LOC_Os02g14370			LOC_Os08g26810					LOC_Os02g28810
					LOC_Os10g08580	LOC_Os02g14400			LOC_Os08g26840					LOC_Os02g28850
					LOC_Os10g08620	LOC_Os02g14440			LOC_Os08g26860					LOC_Os02g28900
					LOC_Os10g08630	LOC_Os02g14480			LOC_Os08g27570					LOC_Os02g29030
					LOC_Os10g08710	LOC_Os02g14500			LOC_Os08g27630					LOC_Os02g29040
					LOC_Os10g09280	LOC_Os02g14540			LOC_Os08g27810					LOC_Os02g29340
					LOC_Os10g09370	LOC_Os02g14570			LOC_Os08g28240					LOC_Os02g29370
					LOC_Os10g09480	LOC_Os02g14590			LOC_Os08g28390					LOC_Os02g29464
					LOC_Os10g09630	LOC_Os02g14680			LOC_Os08g29020					LOC_Os02g29480
					LOC_Os10g09650	LOC_Os02g14730			LOC_Os08g29480					LOC_Os02g29490
					LOC_Os10g10040	LOC_Os02g14760			LOC_Os08g30080					LOC_Os02g29500
					LOC_Os10g10270	LOC_Os02g14800			LOC_Os08g30140					LOC_Os02g29530
					LOC_Os10g10570	LOC_Os02g14810			LOC_Os08g30210					LOC_Os02g29540
					LOC_Os10g11480	LOC_Os02g14840			LOC_Os08g30400					LOC_Os02g29810
					LOC_Os10g11740	LOC_Os02g14870			LOC_Os08g30660					LOC_Os02g29970
					LOC_Os10g11870	LOC_Os02g14990			LOC_Os08g31270					LOC_Os02g30050
					LOC_Os10g12130	LOC_Os02g15090			LOC_Os08g31430					LOC_Os02g30140
					LOC_Os10g13370	LOC_Os02g15200			LOC_Os08g31450					LOC_Os02g30180
					LOC_Os10g13560	LOC_Os02g15350			LOC_Os08g31680					LOC_Os02g30190
					LOC_Os10g13950	LOC_Os02g15360			LOC_Os08g31850					LOC_Os02g30280
					LOC_Os10g15150	LOC_Os02g15400			LOC_Os08g31860					LOC_Os02g30310
					LOC_Os10g15250	LOC_Os02g15430			LOC_Os08g32290					LOC_Os02g30460
					LOC_Os10g16400	LOC_Os02g15500			LOC_Os08g32320					LOC_Os02g30550
					LOC_Os10g16410	LOC_Os02g15520			LOC_Os08g32330					LOC_Os02g30610
					LOC_Os10g16630	LOC_Os02g15550			LOC_Os08g32440					LOC_Os02g30624
					LOC_Os10g17410	LOC_Os02g15580			LOC_Os08g33430					LOC_Os02g30790
					LOC_Os10g17860	LOC_Os02g15620			LOC_Os08g33530					LOC_Os02g30800
					LOC_Os10g17870	LOC_Os02g15640			LOC_Os08g33610					LOC_Os02g30900
					LOC_Os10g18260	LOC_Os02g15660			LOC_Os08g33940					LOC_Os02g31030
					LOC_Os10g18490	LOC_Os02g15710			LOC_Os08g34090					LOC_Os02g31150
					LOC_Os10g18704	LOC_Os02g15740			LOC_Os08g34180					LOC_Os02g31220
					LOC_Os10g19150	LOC_Os02g15750			LOC_Os08g34330					LOC_Os02g31290
					LOC_Os10g19230	LOC_Os02g15900			LOC_Os08g35050					LOC_Os02g31890
					LOC_Os10g19310	LOC_Os02g15920			LOC_Os08g35570					LOC_Os02g32020
					LOC_Os10g19330	LOC_Os02g16220			LOC_Os08g35650					LOC_Os02g32030
					LOC_Os10g19910	LOC_Os02g16600			LOC_Os08g35750					LOC_Os02g32110
					LOC_Os10g19960	LOC_Os02g16630			LOC_Os08g35870					LOC_Os02g32230
					LOC_Os10g20139	LOC_Os02g16690			LOC_Os08g35920					LOC_Os02g32350
					LOC_Os10g20480	LOC_Os02g16709			LOC_Os08g36110					LOC_Os02g32460
					LOC_Os10g20990	LOC_Os02g16940			LOC_Os08g36560					LOC_Os02g32490
					LOC_Os10g21400	LOC_Os02g17080			LOC_Os08g36790					LOC_Os02g32530
					LOC_Os10g21490	LOC_Os02g17180			LOC_Os08g37400					LOC_Os02g32570
					LOC_Os10g21660	LOC_Os02g17240			LOC_Os08g37520					LOC_Os02g32570
					LOC_Os10g21956	LOC_Os02g17292			LOC_Os08g37640					LOC_Os02g32610
					LOC_Os10g22070	LOC_Os02g17304			LOC_Os08g37650					LOC_Os02g32620
					LOC_Os10g22140	LOC_Os02g17350			LOC_Os08g38050					LOC_Os02g32630
					LOC_Os10g22220	LOC_Os02g17360			LOC_Os08g38110					LOC_Os02g32660
					LOC_Os10g22290	LOC_Os02g17400			LOC_Os08g38370					LOC_Os02g32690
					LOC_Os10g22450	LOC_Os02g17500			LOC_Os08g38380					LOC_Os02g32750
					LOC_Os10g22610	LOC_Os02g17534			LOC_Os08g38400					LOC_Os02g32760
					LOC_Os10g22700	LOC_Os02g17580			LOC_Os08g38480					LOC_Os02g32770
					LOC_Os10g24020	LOC_Os02g17630			LOC_Os08g38630					LOC_Os02g32814
					LOC_Os10g24050	LOC_Os02g17650			LOC_Os08g38740					LOC_Os02g32950
					LOC_Os10g24120	LOC_Os02g17700			LOC_Os08g39290					LOC_Os02g33060
					LOC_Os10g24210	LOC_Os02g17710			LOC_Os08g39950					LOC_Os02g33080
					LOC_Os10g24230	LOC_Os02g17760			LOC_Os08g40110					LOC_Os02g33140
					LOC_Os10g25000	LOC_Os02g17790			LOC_Os08g40320					LOC_Os02g33180
					LOC_Os10g25080	LOC_Os02g17870			LOC_Os08g40340					LOC_Os02g33320
					LOC_Os10g25560	LOC_Os02g17910			LOC_Os08g40440					LOC_Os02g33400
					LOC_Os10g25640	LOC_Os02g17920			LOC_Os08g40640					LOC_Os02g33490
					LOC_Os10g26810	LOC_Os02g17940			LOC_Os08g40730					LOC_Os02g33540
					LOC_Os10g26940	LOC_Os02g17970			LOC_Os08g41020					LOC_Os02g33550
					LOC_Os10g28070	LOC_Os02g17980			LOC_Os08g41120					LOC_Os02g33560
					LOC_Os10g28320	LOC_Os02g18000			LOC_Os08g41230					LOC_Os02g33740
					LOC_Os10g28660	LOC_Os02g18080			LOC_Os08g41370					LOC_Os02g33770
					LOC_Os10g28760	LOC_Os02g18100			LOC_Os08g41550					LOC_Os02g33780
					LOC_Os10g28860	LOC_Os02g18115			LOC_Os08g41610					LOC_Os02g33790
					LOC_Os10g29100	LOC_Os02g18140			LOC_Os08g41950					LOC_Os02g33850
					LOC_Os10g29670	LOC_Os02g18170			LOC_Os08g42510					LOC_Os02g34080
					LOC_Os10g30130	LOC_Os02g18290			LOC_Os08g42570					LOC_Os02g34130
					LOC_Os10g30210	LOC_Os02g18350			LOC_Os08g42750					LOC_Os02g34390
					LOC_Os10g30350	LOC_Os02g18370			LOC_Os08g42990					LOC_Os02g34430
					LOC_Os10g31380	LOC_Os02g18450			LOC_Os08g44060					LOC_Os02g34510
					LOC_Os10g31800	LOC_Os02g18490			LOC_Os08g44670					LOC_Os02g34540
					LOC_Os10g32030	LOC_Os02g18560			LOC_Os08g44690					LOC_Os02g34560
					LOC_Os10g33304	LOC_Os02g18610			LOC_Os08g44720					LOC_Os02g34650
					LOC_Os10g33490	LOC_Os02g18650			LOC_Os08g44950					LOC_Os02g34690
					LOC_Os10g33530	LOC_Os02g18670			LOC_Os08g44960					LOC_Os02g34940
					LOC_Os10g33660	LOC_Os02g18820			LOC_Os08g45000					LOC_Os02g34950
					LOC_Os10g33774	LOC_Os02g18830			LOC_Os08g45030					LOC_Os02g34960
					LOC_Os10g33970	LOC_Os02g18870			LOC_Os08g45280					LOC_Os02g34970
					LOC_Os10g34040	LOC_Os02g18940			LOC_Os09g01620					LOC_Os02g35000
					LOC_Os10g34300	LOC_Os02g19060			LOC_Os09g01670					LOC_Os02g35020
					LOC_Os10g34602	LOC_Os02g19100			LOC_Os09g01680					LOC_Os02g35070
					LOC_Os10g34770	LOC_Os02g19130			LOC_Os09g01790					LOC_Os02g35080
					LOC_Os10g36050	LOC_Os02g19150			LOC_Os09g01880					LOC_Os02g35100
					LOC_Os10g36300	LOC_Os02g19170			LOC_Os09g02560					LOC_Os02g35110
					LOC_Os10g37450	LOC_Os02g19200			LOC_Os09g02790					LOC_Os02g35140
					LOC_Os10g37580	LOC_Os02g19380			LOC_Os09g03110					LOC_Os02g35144
					LOC_Os10g37950	LOC_Os02g19400			LOC_Os09g03260					LOC_Os02g35190
					LOC_Os10g38094	LOC_Os02g19410			LOC_Os09g03450					LOC_Os02g35200
					LOC_Os10g38370	LOC_Os02g19450			LOC_Os09g03470					LOC_Os02g35230
					LOC_Os10g39330	LOC_Os02g19470			LOC_Os09g03939					LOC_Os02g35480
					LOC_Os10g39340	LOC_Os02g19530			LOC_Os09g04040					LOC_Os02g35640
					LOC_Os10g40300	LOC_Os02g19570			LOC_Os09g04500					LOC_Os02g35660
					LOC_Os10g40840	LOC_Os02g19650			LOC_Os09g04760					LOC_Os02g35700
					LOC_Os10g41130	LOC_Os02g19770			LOC_Os09g06290					LOC_Os02g35760
					LOC_Os10g41650	LOC_Os02g19790			LOC_Os09g06600					LOC_Os02g35770
					LOC_Os10g41740	LOC_Os02g19880			LOC_Os09g07080					LOC_Os02g35840
					LOC_Os10g42030	LOC_Os02g19924			LOC_Os09g07290					LOC_Os02g35870
					LOC_Os10g42570	LOC_Os02g19950			LOC_Os09g07410					LOC_Os02g36300
					LOC_Os10g42630	LOC_Os02g20010			LOC_Os09g07420					LOC_Os02g36350
					LOC_Os10g43075	LOC_Os02g20110			LOC_Os09g07520					LOC_Os02g36360
					LOC_Os11g01290	LOC_Os02g20140			LOC_Os09g07660					LOC_Os02g36414
					LOC_Os11g01470	LOC_Os02g20210			LOC_Os09g07670					LOC_Os02g36500
					LOC_Os11g02020	LOC_Os02g20350			LOC_Os09g07890					LOC_Os02g36550
					LOC_Os11g02220	LOC_Os02g20360			LOC_Os09g08150					LOC_Os02g36710
					LOC_Os11g02230	LOC_Os02g20480			LOC_Os09g08170					LOC_Os02g36740
					LOC_Os11g02310	LOC_Os02g20500			LOC_Os09g08540					LOC_Os02g36830
					LOC_Os11g02600	LOC_Os02g20540			LOC_Os09g09350					LOC_Os02g36840
					LOC_Os11g02910	LOC_Os02g20590			LOC_Os09g09460					LOC_Os02g36845
					LOC_Os11g03310	LOC_Os02g20620			LOC_Os09g10260					LOC_Os02g36924
					LOC_Os11g03370	LOC_Os02g20690			LOC_Os09g10270					LOC_Os02g36960
					LOC_Os11g03710	LOC_Os02g20820			LOC_Os09g10360					LOC_Os02g36974
					LOC_Os11g03840	LOC_Os02g20930			LOC_Os09g10650					LOC_Os02g36990
					LOC_Os11g03850	LOC_Os02g20950			LOC_Os09g11220					LOC_Os02g37080
					LOC_Os11g04300	LOC_Os02g20960			LOC_Os09g11390					LOC_Os02g37140
					LOC_Os11g04870	LOC_Os02g21009			LOC_Os09g11800					LOC_Os02g37370
					LOC_Os11g05230	LOC_Os02g21030			LOC_Os09g12070					LOC_Os02g37380
					LOC_Os11g05320	LOC_Os02g21040			LOC_Os09g12410					LOC_Os02g37420
					LOC_Os11g05580	LOC_Os02g21090			LOC_Os09g13510					LOC_Os02g37470
					LOC_Os11g05710	LOC_Os02g21100			LOC_Os09g13680					LOC_Os02g37500
					LOC_Os11g06300	LOC_Os02g21150			LOC_Os09g14060					LOC_Os02g37520
					LOC_Os11g06470	LOC_Os02g21190			LOC_Os09g14110					LOC_Os02g37590
					LOC_Os11g06810	LOC_Os02g21340			LOC_Os09g14120					LOC_Os02g37610
					LOC_Os11g06960	LOC_Os02g21460			LOC_Os09g14150					LOC_Os02g37830
					LOC_Os11g07170	LOC_Os02g21490			LOC_Os09g14760					LOC_Os02g37850
					LOC_Os11g07250	LOC_Os02g21520			LOC_Os09g15000					LOC_Os02g37856
					LOC_Os11g07300	LOC_Os02g21620			LOC_Os09g15070					LOC_Os02g37862
					LOC_Os11g08240	LOC_Os02g21630			LOC_Os09g15400					LOC_Os02g37870
					LOC_Os11g08370	LOC_Os02g21710			LOC_Os09g15550					LOC_Os02g37920
					LOC_Os11g08445	LOC_Os02g21750			LOC_Os09g15790					LOC_Os02g37960
					LOC_Os11g08569	LOC_Os02g21880			LOC_Os09g16040					LOC_Os02g37970
					LOC_Os11g09260	LOC_Os02g22020			LOC_Os09g16050					LOC_Os02g38060
					LOC_Os11g09375	LOC_Os02g22060			LOC_Os09g16290					LOC_Os02g38080
					LOC_Os11g09470	LOC_Os02g22070			LOC_Os09g16660					LOC_Os02g38120
					LOC_Os11g09478	LOC_Os02g22080			LOC_Os09g16760					LOC_Os02g38130
					LOC_Os11g09510	LOC_Os02g22100			LOC_Os09g16850					LOC_Os02g38140
					LOC_Os11g09580	LOC_Os02g22260			LOC_Os09g16870					LOC_Os02g38190
					LOC_Os11g09620	LOC_Os02g22280			LOC_Os09g17120					LOC_Os02g38200
					LOC_Os11g09830	LOC_Os02g22350			LOC_Os09g17329					LOC_Os02g38230
					LOC_Os11g10200	LOC_Os02g22670			LOC_Os09g18000					LOC_Os02g38250
					LOC_Os11g10260	LOC_Os02g23823			LOC_Os09g18020					LOC_Os02g38320
					LOC_Os11g10384	LOC_Os02g23826			LOC_Os09g18120					LOC_Os02g38340
					LOC_Os11g10650	LOC_Os02g23827			LOC_Os09g18159					LOC_Os02g38350
					LOC_Os11g10810	LOC_Os02g23860			LOC_Os09g18200					LOC_Os02g38410
					LOC_Os11g11820	LOC_Os02g23900			LOC_Os09g18240					LOC_Os02g38440
					LOC_Os11g12080	LOC_Os02g23960			LOC_Os09g18260					LOC_Os02g38470
					LOC_Os11g12340	LOC_Os02g23970			LOC_Os09g18520					LOC_Os02g38680
					LOC_Os11g12520	LOC_Os02g24080			LOC_Os09g19380					LOC_Os02g38810
					LOC_Os11g13390	LOC_Os02g24190			LOC_Os09g19390					LOC_Os02g38840
					LOC_Os11g13459	LOC_Os02g24290			LOC_Os09g19480					LOC_Os02g38920
					LOC_Os11g13930	LOC_Os02g24330			LOC_Os09g19650					LOC_Os02g38970
					LOC_Os11g14090	LOC_Os02g24354			LOC_Os09g19800					LOC_Os02g39050
					LOC_Os11g14150	LOC_Os02g24690			LOC_Os09g20040					LOC_Os02g39060
					LOC_Os11g14380	LOC_Os02g24700			LOC_Os09g20170					LOC_Os02g39100
					LOC_Os11g14750	LOC_Os02g24780			LOC_Os09g20210					LOC_Os02g39200
					LOC_Os11g15010	LOC_Os02g24820			LOC_Os09g20220					LOC_Os02g39280
					LOC_Os11g15030	LOC_Os02g24840			LOC_Os09g20250					LOC_Os02g39350
					LOC_Os11g15470	LOC_Os02g24870			LOC_Os09g20510					LOC_Os02g39370
					LOC_Os11g16430	LOC_Os02g24910			LOC_Os09g20610					LOC_Os02g39380
					LOC_Os11g16440	LOC_Os02g25000			LOC_Os09g20700					LOC_Os02g39390
					LOC_Os11g16560	LOC_Os02g25320			LOC_Os09g20770					LOC_Os02g39400
					LOC_Os11g17040	LOC_Os02g25340			LOC_Os09g20810					LOC_Os02g39410
					LOC_Os11g17150	LOC_Os02g25600			LOC_Os09g20980					LOC_Os02g39560
					LOC_Os11g18690	LOC_Os02g25670			LOC_Os09g21040					LOC_Os02g39670
					LOC_Os11g18810	LOC_Os02g25710			LOC_Os09g21670					LOC_Os02g39700
					LOC_Os11g18980	LOC_Os02g25810			LOC_Os09g22330					LOC_Os02g39720
					LOC_Os11g19030	LOC_Os02g25830			LOC_Os09g22370					LOC_Os02g39820
					LOC_Os11g19080	LOC_Os02g25860			LOC_Os09g22470					LOC_Os02g39850
					LOC_Os11g19110	LOC_Os02g25990			LOC_Os09g23084					LOC_Os02g39890
					LOC_Os11g19140	LOC_Os02g26050			LOC_Os09g23520					LOC_Os02g39920
					LOC_Os11g19330	LOC_Os02g26080			LOC_Os09g24640					LOC_Os02g40070
					LOC_Os11g19350	LOC_Os02g26090			LOC_Os09g24850					LOC_Os02g40100
					LOC_Os11g19850	LOC_Os02g26190			LOC_Os09g25000					LOC_Os02g40110
					LOC_Os11g19940	LOC_Os02g26200			LOC_Os09g25010					LOC_Os02g40270
					LOC_Os11g20400	LOC_Os02g26270			LOC_Os09g25800					LOC_Os02g40410
					LOC_Os11g20660	LOC_Os02g26290			LOC_Os09g25945					LOC_Os02g40420
					LOC_Os11g22580	LOC_Os02g26349			LOC_Os09g26040					LOC_Os02g40430
					LOC_Os11g22610	LOC_Os02g26430			LOC_Os09g26260					LOC_Os02g40630
					LOC_Os11g22810	LOC_Os02g26510			LOC_Os09g26480					LOC_Os02g40650
					LOC_Os11g23050	LOC_Os02g26530			LOC_Os09g26710					LOC_Os02g40710
					LOC_Os11g23140	LOC_Os02g26550			LOC_Os09g26940					LOC_Os02g40730
					LOC_Os11g23900	LOC_Os02g26750			LOC_Os09g27250					LOC_Os02g40810
					LOC_Os11g24750	LOC_Os02g26860			LOC_Os09g27540					LOC_Os02g40830
					LOC_Os11g25080	LOC_Os02g26950			LOC_Os09g27620					LOC_Os02g40840
					LOC_Os11g25230	LOC_Os02g27030			LOC_Os09g27820					LOC_Os02g40870
					LOC_Os11g25660	LOC_Os02g27060			LOC_Os09g27910					LOC_Os02g40890
					LOC_Os11g25700	LOC_Os02g27070			LOC_Os09g28400					LOC_Os02g41480
					LOC_Os11g25880	LOC_Os02g27150			LOC_Os09g28830					LOC_Os02g41580
					LOC_Os11g26580	LOC_Os02g27200			LOC_Os09g28930					LOC_Os02g41590
					LOC_Os11g26710	LOC_Os02g27300			LOC_Os09g28960					LOC_Os02g41610
					LOC_Os11g26725	LOC_Os02g27310			LOC_Os09g29130					LOC_Os02g41630
					LOC_Os11g26830	LOC_Os02g27340			LOC_Os09g29584					LOC_Os02g41650
					LOC_Os11g27264	LOC_Os02g27440			LOC_Os09g29620					LOC_Os02g41670
					LOC_Os11g27940	LOC_Os02g27450			LOC_Os09g29690					LOC_Os02g41680
					LOC_Os11g28340	LOC_Os02g27490			LOC_Os09g29880					LOC_Os02g41770
					LOC_Os11g28880	LOC_Os02g27530			LOC_Os09g29900					LOC_Os02g41780
					LOC_Os11g29090	LOC_Os02g27670			LOC_Os09g30090					LOC_Os02g41800
					LOC_Os11g29200	LOC_Os02g27680			LOC_Os09g30140					LOC_Os02g41860
					LOC_Os11g29690	LOC_Os02g27720			LOC_Os09g30210					LOC_Os02g41890
					LOC_Os11g29770	LOC_Os02g27830			LOC_Os09g30250					LOC_Os02g41910
					LOC_Os11g30210	LOC_Os02g27870			LOC_Os09g31050					LOC_Os02g41990
					LOC_Os11g30660	LOC_Os02g28040			LOC_Os09g31420					LOC_Os02g42000
					LOC_Os11g30760	LOC_Os02g28160			LOC_Os09g31442					LOC_Os02g42134
					LOC_Os11g30830	LOC_Os02g28170			LOC_Os09g32360					LOC_Os02g42180
					LOC_Os11g30880	LOC_Os02g28220			LOC_Os09g32890					LOC_Os02g42220
					LOC_Os11g30980	LOC_Os02g28240			LOC_Os09g33540					LOC_Os02g42300
					LOC_Os11g31320	LOC_Os02g28410			LOC_Os09g33710					LOC_Os02g42430
					LOC_Os11g31660	LOC_Os02g28500			LOC_Os09g33770					LOC_Os02g42440
					LOC_Os11g31690	LOC_Os02g28590			LOC_Os09g33890					LOC_Os02g42450
					LOC_Os11g31870	LOC_Os02g28680			LOC_Os09g33910					LOC_Os02g42520
					LOC_Os11g32369	LOC_Os02g28830			LOC_Os09g34214					LOC_Os02g42530
					LOC_Os11g33000	LOC_Os02g28910			LOC_Os09g34250					LOC_Os02g42550
					LOC_Os11g33170	LOC_Os02g28930			LOC_Os09g34290					LOC_Os02g42560
					LOC_Os11g33260	LOC_Os02g28940			LOC_Os09g34990					LOC_Os02g42640
					LOC_Os11g34320	LOC_Os02g28970			LOC_Os09g35000					LOC_Os02g42650
					LOC_Os11g34610	LOC_Os02g28980			LOC_Os09g35590					LOC_Os02g42660
					LOC_Os11g34700	LOC_Os02g29070			LOC_Os09g35870					LOC_Os02g42710
					LOC_Os11g35550	LOC_Os02g29100			LOC_Os09g36010					LOC_Os02g42740
					LOC_Os11g35560	LOC_Os02g29130			LOC_Os09g36430					LOC_Os02g42820
					LOC_Os11g35570	LOC_Os02g29380			LOC_Os09g36500					LOC_Os02g42850
					LOC_Os11g35620	LOC_Os02g29510			LOC_Os09g36540					LOC_Os02g42910
					LOC_Os11g35920	LOC_Os02g29570			LOC_Os09g36560					LOC_Os02g43000
					LOC_Os11g36140	LOC_Os02g29640			LOC_Os09g36700					LOC_Os02g43020
					LOC_Os11g36270	LOC_Os02g29720			LOC_Os09g36880					LOC_Os02g43300
					LOC_Os11g36450	LOC_Os02g29730			LOC_Os09g37050					LOC_Os02g43510
					LOC_Os11g36520	LOC_Os02g29760			LOC_Os09g37300					LOC_Os02g43590
					LOC_Os11g36830	LOC_Os02g29780			LOC_Os09g37320					LOC_Os02g43594
					LOC_Os11g36970	LOC_Os02g29870			LOC_Os09g37394					LOC_Os02g43670
					LOC_Os11g37170	LOC_Os02g29940			LOC_Os09g37420					LOC_Os02g43690
					LOC_Os11g37270	LOC_Os02g29960			LOC_Os09g37440					LOC_Os02g43740
					LOC_Os11g37330	LOC_Os02g30100			LOC_Os09g37650					LOC_Os02g43770
					LOC_Os11g37740	LOC_Os02g30110			LOC_Os09g37660					LOC_Os02g43790
					LOC_Os11g37750	LOC_Os02g30200			LOC_Os09g37830					LOC_Os02g43850
					LOC_Os11g38190	LOC_Os02g30210			LOC_Os09g38490					LOC_Os02g43870
					LOC_Os11g38240	LOC_Os02g30410			LOC_Os09g38700					LOC_Os02g43900
					LOC_Os11g38270	LOC_Os02g30530			LOC_Os09g38930					LOC_Os02g43920
					LOC_Os11g39050	LOC_Os02g30540			LOC_Os09g39060					LOC_Os02g43930
					LOC_Os11g39260	LOC_Os02g30650			LOC_Os09g39110					LOC_Os02g43970
					LOC_Os11g39270	LOC_Os02g30830			LOC_Os09g39160					LOC_Os02g44080
					LOC_Os11g39450	LOC_Os02g30840			LOC_Os09g39520					LOC_Os02g44106
					LOC_Os11g39730	LOC_Os02g30850			LOC_Os09g39730					LOC_Os02g44108
					LOC_Os11g39910	LOC_Os02g31100			LOC_Os09g39760					LOC_Os02g44290
					LOC_Os11g40180	LOC_Os02g31830			LOC_Os09g39810					LOC_Os02g44300
					LOC_Os11g40210	LOC_Os02g31850			LOC_Os09g39860					LOC_Os02g44310
					LOC_Os11g40940	LOC_Os02g31860			LOC_Os10g01650					LOC_Os02g44470
					LOC_Os11g41110	LOC_Os02g31910			LOC_Os10g01680					LOC_Os02g44490
					LOC_Os11g41640	LOC_Os02g31960			LOC_Os10g01984					LOC_Os02g44520
					LOC_Os11g41960	LOC_Os02g32080			LOC_Os10g02080					LOC_Os02g44570
					LOC_Os11g42070	LOC_Os02g32160			LOC_Os10g02470					LOC_Os02g44610
					LOC_Os11g42090	LOC_Os02g32190			LOC_Os10g02680					LOC_Os02g44630
					LOC_Os11g42480	LOC_Os02g32200			LOC_Os10g03320					LOC_Os02g44642
					LOC_Os11g42590	LOC_Os02g32300			LOC_Os10g03510					LOC_Os02g44670
					LOC_Os11g42640	LOC_Os02g32520			LOC_Os10g04000					LOC_Os02g44680
					LOC_Os11g42930	LOC_Os02g32540			LOC_Os10g04120					LOC_Os02g44730
					LOC_Os11g43230	LOC_Os02g32550			LOC_Os10g04210					LOC_Os02g44770
					LOC_Os11g43240	LOC_Os02g32590			LOC_Os10g04280					LOC_Os02g44810
					LOC_Os11g43340	LOC_Os02g32660			LOC_Os10g04470					LOC_Os02g44860
					LOC_Os11g43410	LOC_Os02g32670			LOC_Os10g04770					LOC_Os02g44870
					LOC_Os11g43700	LOC_Os02g32730			LOC_Os10g04860					LOC_Os02g44890
					LOC_Os11g43740	LOC_Os02g32780			LOC_Os10g04940					LOC_Os02g44900
					LOC_Os11g43760	LOC_Os02g32910			LOC_Os10g04980					LOC_Os02g44930
					LOC_Os11g43770	LOC_Os02g32930			LOC_Os10g05050					LOC_Os02g44990
					LOC_Os11g43780	LOC_Os02g32960			LOC_Os10g05160					LOC_Os02g45010
					LOC_Os11g44500	LOC_Os02g32990			LOC_Os10g05380					LOC_Os02g45040
					LOC_Os11g44750	LOC_Os02g33010			LOC_Os10g05520					LOC_Os02g45070
					LOC_Os11g45050	LOC_Os02g33110			LOC_Os10g05780					LOC_Os02g45090
					LOC_Os11g45090	LOC_Os02g33149			LOC_Os10g05870					LOC_Os02g45130
					LOC_Os11g45100	LOC_Os02g33190			LOC_Os10g05910					LOC_Os02g45160
					LOC_Os11g45295	LOC_Os02g33200			LOC_Os10g06100					LOC_Os02g45180
					LOC_Os11g45390	LOC_Os02g33230			LOC_Os10g06500					LOC_Os02g45200
					LOC_Os11g45460	LOC_Os02g33260			LOC_Os10g06670					LOC_Os02g45240
					LOC_Os11g46010	LOC_Os02g33310			LOC_Os10g06900					LOC_Os02g45310
					LOC_Os11g46070	LOC_Os02g33420			LOC_Os10g08022					LOC_Os02g45344
					LOC_Os11g46130	LOC_Os02g33450			LOC_Os10g08026					LOC_Os02g45540
					LOC_Os11g46950	LOC_Os02g33500			LOC_Os10g08190					LOC_Os02g45600
					LOC_Os11g47300	LOC_Os02g33570			LOC_Os10g08290					LOC_Os02g45650
					LOC_Os11g47453	LOC_Os02g33580			LOC_Os10g08500					LOC_Os02g45760
					LOC_Os11g47940	LOC_Os02g33610			LOC_Os10g09090					LOC_Os02g45810
					LOC_Os12g01340	LOC_Os02g33750			LOC_Os10g09180					LOC_Os02g45820
					LOC_Os12g01600	LOC_Os02g33860			LOC_Os10g09190					LOC_Os02g45870
					LOC_Os12g01710	LOC_Os02g33890			LOC_Os10g09680					LOC_Os02g45890
					LOC_Os12g01780	LOC_Os02g34030			LOC_Os10g09690					LOC_Os02g45900
					LOC_Os12g01900	LOC_Os02g34250			LOC_Os10g09750					LOC_Os02g45990
					LOC_Os12g02130	LOC_Os02g34310			LOC_Os10g09920					LOC_Os02g46080
					LOC_Os12g02230	LOC_Os02g34320			LOC_Os10g10020					LOC_Os02g46120
					LOC_Os12g02385	LOC_Os02g34330			LOC_Os10g10100					LOC_Os02g46130
					LOC_Os12g03460	LOC_Os02g34370			LOC_Os10g10160					LOC_Os02g46150
					LOC_Os12g03510	LOC_Os02g34410			LOC_Os10g10390					LOC_Os02g46290
					LOC_Os12g03520	LOC_Os02g34460			LOC_Os10g10420					LOC_Os02g46320
					LOC_Os12g03580	LOC_Os02g34470			LOC_Os10g10720					LOC_Os02g46350
					LOC_Os12g03594	LOC_Os02g34490			LOC_Os10g11012					LOC_Os02g46420
					LOC_Os12g03640	LOC_Os02g34600			LOC_Os10g11770					LOC_Os02g46460
					LOC_Os12g03660	LOC_Os02g34680			LOC_Os10g11910					LOC_Os02g46490
					LOC_Os12g04540	LOC_Os02g34700			LOC_Os10g12590					LOC_Os02g46510
					LOC_Os12g04880	LOC_Os02g34750			LOC_Os10g13490					LOC_Os02g46600
					LOC_Os12g05160	LOC_Os02g34810			LOC_Os10g13510					LOC_Os02g46640
					LOC_Os12g05310	LOC_Os02g34820			LOC_Os10g13610					LOC_Os02g46650
					LOC_Os12g05440	LOC_Os02g34850			LOC_Os10g13690					LOC_Os02g46690
					LOC_Os12g05930	LOC_Os02g34860			LOC_Os10g13730					LOC_Os02g46700
					LOC_Os12g06090	LOC_Os02g34884			LOC_Os10g13760					LOC_Os02g46770
					LOC_Os12g06690	LOC_Os02g34900			LOC_Os10g13970					LOC_Os02g46780
					LOC_Os12g07790	LOC_Os02g34910			LOC_Os10g14160					LOC_Os02g46820
					LOC_Os12g08040	LOC_Os02g35010			LOC_Os10g14210					LOC_Os02g46830
					LOC_Os12g08060	LOC_Os02g35130			LOC_Os10g16460					LOC_Os02g46850
					LOC_Os12g08490	LOC_Os02g35150			LOC_Os10g16580					LOC_Os02g46910
					LOC_Os12g08510	LOC_Os02g35160			LOC_Os10g17430					LOC_Os02g47010
					LOC_Os12g08520	LOC_Os02g35210			LOC_Os10g17530					LOC_Os02g47060
					LOC_Os12g08640	LOC_Os02g35320			LOC_Os10g17780					LOC_Os02g47090
					LOC_Os12g08725	LOC_Os02g35450			LOC_Os10g17890					LOC_Os02g47130
					LOC_Os12g08780	LOC_Os02g35470			LOC_Os10g18150					LOC_Os02g47140
					LOC_Os12g09020	LOC_Os02g35500			LOC_Os10g18310					LOC_Os02g47150
					LOC_Os12g09070	LOC_Os02g35580			LOC_Os10g18400					LOC_Os02g47180
					LOC_Os12g09490	LOC_Os02g35590			LOC_Os10g18550					LOC_Os02g47210
					LOC_Os12g09990	LOC_Os02g35600			LOC_Os10g18990					LOC_Os02g47350
					LOC_Os12g10180	LOC_Os02g35620			LOC_Os10g19030					LOC_Os02g47400
					LOC_Os12g10390	LOC_Os02g35630			LOC_Os10g19160					LOC_Os02g47410
					LOC_Os12g10480	LOC_Os02g35650			LOC_Os10g19270					LOC_Os02g47420
					LOC_Os12g10700	LOC_Os02g35720			LOC_Os10g19850					LOC_Os02g47440
					LOC_Os12g11220	LOC_Os02g35750			LOC_Os10g20170					LOC_Os02g47470
					LOC_Os12g11440	LOC_Os02g35780			LOC_Os10g20610					LOC_Os02g47500
					LOC_Os12g11600	LOC_Os02g35860			LOC_Os10g20890					LOC_Os02g47640
					LOC_Os12g11870	LOC_Os02g35890			LOC_Os10g21150					LOC_Os02g47660
					LOC_Os12g11940	LOC_Os02g35900			LOC_Os10g21790					LOC_Os02g47760
					LOC_Os12g12130	LOC_Os02g35910			LOC_Os10g21810					LOC_Os02g47780
					LOC_Os12g12664	LOC_Os02g35970			LOC_Os10g22100					LOC_Os02g47790
					LOC_Os12g12860	LOC_Os02g36030			LOC_Os10g22660					LOC_Os02g47850
					LOC_Os12g13240	LOC_Os02g36070			LOC_Os10g22760					LOC_Os02g47880
					LOC_Os12g13295	LOC_Os02g36090			LOC_Os10g22770					LOC_Os02g47970
					LOC_Os12g13360	LOC_Os02g36110			LOC_Os10g23140					LOC_Os02g48060
					LOC_Os12g13450	LOC_Os02g36140			LOC_Os10g23310					LOC_Os02g48080
					LOC_Os12g13930	LOC_Os02g36150			LOC_Os10g23830					LOC_Os02g48190
					LOC_Os12g14290	LOC_Os02g36190			LOC_Os10g23870					LOC_Os02g48200
					LOC_Os12g14390	LOC_Os02g36210			LOC_Os10g23900					LOC_Os02g48210
					LOC_Os12g14410	LOC_Os02g36220			LOC_Os10g24190					LOC_Os02g48290
					LOC_Os12g14860	LOC_Os02g36264			LOC_Os10g24470					LOC_Os02g48320
					LOC_Os12g15030	LOC_Os02g36280			LOC_Os10g24640					LOC_Os02g48340
					LOC_Os12g15450	LOC_Os02g36370			LOC_Os10g24660					LOC_Os02g48350
					LOC_Os12g15670	LOC_Os02g36380			LOC_Os10g24690					LOC_Os02g48360
					LOC_Os12g16180	LOC_Os02g36390			LOC_Os10g24700					LOC_Os02g48390
					LOC_Os12g16280	LOC_Os02g36440			LOC_Os10g24830					LOC_Os02g48450
					LOC_Os12g17370	LOC_Os02g36450			LOC_Os10g24850					LOC_Os02g48460
					LOC_Os12g17440	LOC_Os02g36510			LOC_Os10g25190					LOC_Os02g48470
					LOC_Os12g17500	LOC_Os02g36560			LOC_Os10g25260					LOC_Os02g48600
					LOC_Os12g17720	LOC_Os02g36570			LOC_Os10g25590					LOC_Os02g48610
					LOC_Os12g17790	LOC_Os02g36640			LOC_Os10g25740					LOC_Os02g48640
					LOC_Os12g17820	LOC_Os02g36770			LOC_Os10g25850					LOC_Os02g48660
					LOC_Os12g18590	LOC_Os02g36940			LOC_Os10g25950					LOC_Os02g48720
					LOC_Os12g18750	LOC_Os02g36950			LOC_Os10g26000					LOC_Os02g48730
					LOC_Os12g18910	LOC_Os02g36974			LOC_Os10g26280					LOC_Os02g48830
					LOC_Os12g18920	LOC_Os02g37010			LOC_Os10g26430					LOC_Os02g48840
					LOC_Os12g18930	LOC_Os02g37020			LOC_Os10g28094					LOC_Os02g48870
					LOC_Os12g18960	LOC_Os02g37030			LOC_Os10g28430					LOC_Os02g48880
					LOC_Os12g19090	LOC_Os02g37040			LOC_Os10g28440					LOC_Os02g48900
					LOC_Os12g19860	LOC_Os02g37090			LOC_Os10g28540					LOC_Os02g48910
					LOC_Os12g20030	LOC_Os02g37130			LOC_Os10g28590					LOC_Os02g48950
					LOC_Os12g22030	LOC_Os02g37300			LOC_Os10g28770					LOC_Os02g48990
					LOC_Os12g22050	LOC_Os02g37330			LOC_Os10g28990					LOC_Os02g49050
					LOC_Os12g22300	LOC_Os02g37580			LOC_Os10g29070					LOC_Os02g49060
					LOC_Os12g22690	LOC_Os02g37654			LOC_Os10g29120					LOC_Os02g49070
					LOC_Os12g23350	LOC_Os02g37690			LOC_Os10g29650					LOC_Os02g49090
					LOC_Os12g23430	LOC_Os02g37700			LOC_Os10g29790					LOC_Os02g49140
					LOC_Os12g23980	LOC_Os02g37760			LOC_Os10g29840					LOC_Os02g49150
					LOC_Os12g24320	LOC_Os02g37770			LOC_Os10g30000					LOC_Os02g49230
					LOC_Os12g24790	LOC_Os02g37780			LOC_Os10g30020					LOC_Os02g49260
					LOC_Os12g24820	LOC_Os02g37880			LOC_Os10g30190					LOC_Os02g49310
					LOC_Os12g25220	LOC_Os02g37910			LOC_Os10g31170					LOC_Os02g49332
					LOC_Os12g25580	LOC_Os02g38010			LOC_Os10g31290					LOC_Os02g49350
					LOC_Os12g25665	LOC_Os02g38040			LOC_Os10g31650					LOC_Os02g49360
					LOC_Os12g26320	LOC_Os02g38150			LOC_Os10g32170					LOC_Os02g49460
					LOC_Os12g26444	LOC_Os02g38160			LOC_Os10g32210					LOC_Os02g49520
					LOC_Os12g27102	LOC_Os02g38220			LOC_Os10g32250					LOC_Os02g49590
					LOC_Os12g27440	LOC_Os02g38240			LOC_Os10g32270					LOC_Os02g49600
					LOC_Os12g27790	LOC_Os02g38290			LOC_Os10g32470					LOC_Os02g49660
					LOC_Os12g27930	LOC_Os02g38392			LOC_Os10g32570					LOC_Os02g49720
					LOC_Os12g27994	LOC_Os02g38720			LOC_Os10g33250					LOC_Os02g49760
					LOC_Os12g27994	LOC_Os02g38740			LOC_Os10g33520					LOC_Os02g49770
					LOC_Os12g28100	LOC_Os02g38780			LOC_Os10g33830					LOC_Os02g49850
					LOC_Os12g28250	LOC_Os02g38820			LOC_Os10g34071					LOC_Os02g49860
					LOC_Os12g28590	LOC_Os02g38870			LOC_Os10g34090					LOC_Os02g49950
					LOC_Os12g28710	LOC_Os02g38900			LOC_Os10g34130					LOC_Os02g49960
					LOC_Os12g28720	LOC_Os02g38950			LOC_Os10g34140					LOC_Os02g49980
					LOC_Os12g29040	LOC_Os02g39010			LOC_Os10g34240					LOC_Os02g50000
					LOC_Os12g29710	LOC_Os02g39040			LOC_Os10g34680					LOC_Os02g50130
					LOC_Os12g29810	LOC_Os02g39080			LOC_Os10g35180					LOC_Os02g50210
					LOC_Os12g30070	LOC_Os02g39150			LOC_Os10g35270					LOC_Os02g50270
					LOC_Os12g30120	LOC_Os02g39170			LOC_Os10g35680					LOC_Os02g50320
					LOC_Os12g30280	LOC_Os02g39250			LOC_Os10g36110					LOC_Os02g50330
					LOC_Os12g30290	LOC_Os02g39270			LOC_Os10g36160					LOC_Os02g50340
					LOC_Os12g30480	LOC_Os02g39290			LOC_Os10g36180					LOC_Os02g50490
					LOC_Os12g30510	LOC_Os02g39330			LOC_Os10g36210					LOC_Os02g50550
					LOC_Os12g30620	LOC_Os02g39340			LOC_Os10g36420					LOC_Os02g50570
					LOC_Os12g30960	LOC_Os02g39360			LOC_Os10g36750					LOC_Os02g50600
					LOC_Os12g31470	LOC_Os02g39480			LOC_Os10g36900					LOC_Os02g50630
					LOC_Os12g31640	LOC_Os02g39520			LOC_Os10g36972					LOC_Os02g50640
					LOC_Os12g31960	LOC_Os02g39540			LOC_Os10g36980					LOC_Os02g50690
					LOC_Os12g32110	LOC_Os02g39570			LOC_Os10g37220					LOC_Os02g50760
					LOC_Os12g32320	LOC_Os02g39590			LOC_Os10g37630					LOC_Os02g50820
					LOC_Os12g32650	LOC_Os02g39650			LOC_Os10g37800					LOC_Os02g50860
					LOC_Os12g32700	LOC_Os02g39660			LOC_Os10g37920					LOC_Os02g50880
					LOC_Os12g33020	LOC_Os02g39710			LOC_Os10g38050					LOC_Os02g50910
					LOC_Os12g33720	LOC_Os02g39750			LOC_Os10g38120					LOC_Os02g50960
					LOC_Os12g34210	LOC_Os02g39930			LOC_Os10g38470					LOC_Os02g50970
					LOC_Os12g34330	LOC_Os02g39950			LOC_Os10g38590					LOC_Os02g51040
					LOC_Os12g34340	LOC_Os02g39960			LOC_Os10g38740					LOC_Os02g51060
					LOC_Os12g34820	LOC_Os02g39970			LOC_Os10g38820					LOC_Os02g51110
					LOC_Os12g35400	LOC_Os02g40010			LOC_Os10g39080					LOC_Os02g51130
					LOC_Os12g35430	LOC_Os02g40040			LOC_Os10g39130					LOC_Os02g51160
					LOC_Os12g35710	LOC_Os02g40080			LOC_Os10g39360					LOC_Os02g51180
					LOC_Os12g36150	LOC_Os02g40090			LOC_Os10g39460					LOC_Os02g51290
					LOC_Os12g36160	LOC_Os02g40120			LOC_Os10g40170					LOC_Os02g51310
					LOC_Os12g36390	LOC_Os02g40130			LOC_Os10g40280					LOC_Os02g51490
					LOC_Os12g36440	LOC_Os02g40150			LOC_Os10g40900					LOC_Os02g51550
					LOC_Os12g36730	LOC_Os02g40200			LOC_Os10g41050					LOC_Os02g51590
					LOC_Os12g36770	LOC_Os02g40240			LOC_Os10g41090					LOC_Os02g51610
					LOC_Os12g36940	LOC_Os02g40280			LOC_Os10g41838					LOC_Os02g51620
					LOC_Os12g37160	LOC_Os02g40320			LOC_Os10g41880					LOC_Os02g51640
					LOC_Os12g37200	LOC_Os02g40400			LOC_Os10g42490					LOC_Os02g51680
					LOC_Os12g37250	LOC_Os02g40454			LOC_Os10g42770					LOC_Os02g51710
					LOC_Os12g37580	LOC_Os02g40490			LOC_Os10g42810					LOC_Os02g51720
					LOC_Os12g37830	LOC_Os02g40500			LOC_Os11g01810					LOC_Os02g51730
					LOC_Os12g38550	LOC_Os02g40510			LOC_Os11g01836					LOC_Os02g51750
					LOC_Os12g38790	LOC_Os02g40640			LOC_Os11g01980					LOC_Os02g51799
					LOC_Os12g38990	LOC_Os02g40760			LOC_Os11g02010					LOC_Os02g51810
					LOC_Os12g39400	LOC_Os02g40770			LOC_Os11g02130					LOC_Os02g51840
					LOC_Os12g39560	LOC_Os02g40784			LOC_Os11g02140					LOC_Os02g51860
					LOC_Os12g40350	LOC_Os02g40860			LOC_Os11g02270					LOC_Os02g51890
					LOC_Os12g40770	LOC_Os02g40900			LOC_Os11g02470					LOC_Os02g51970
					LOC_Os12g40830	LOC_Os02g41470			LOC_Os11g03190					LOC_Os02g52000
[truncated: 9,863 more rows]

## Sheet: GO terms in clusters (modules)
ADDITIONAL FILE 2. (B) List of GO terms enriched in each cluster
Module	Entities in module	Number GO terms enriched	GO terms
1	395	1	GO:0031224
2	376	11	GO:0008104	GO:0045184	GO:0015031	GO:0070727	GO:0006886	GO:0006810	GO:0034613	GO:0051234	GO:0051179	GO:0033036	GO:0046907
3	743	0
4	270	9	GO:0005524	GO:0032559	GO:0032555	GO:0032553	GO:0017076	GO:0030554	GO:0001883	GO:0001882	GO:0000166
5	157	15	GO:0031323	GO:0045449	GO:0050789	GO:0031326	GO:0010468	GO:0019219	GO:0009889	GO:0050794	GO:0051171	GO:0010556	GO:0006350	GO:0080090	GO:0019222	GO:0060255	GO:0065007
6	2879	21	GO:0016265	GO:0012501	GO:0008219	GO:0006915	GO:0006952	GO:0005524	GO:0032559	GO:0032555	GO:0032553	GO:0030554	GO:0001883	GO:0001882	GO:0017076	GO:0000166	GO:0005529	GO:0030246	GO:0004713	GO:0005488	GO:0004672	GO:0004674	GO:0005515
7	11861	69	GO:0043687	GO:0006796	GO:0006793	GO:0006468	GO:0043412	GO:0006464	GO:0044267	GO:0016310	GO:0051186	GO:0034641	GO:0051179	GO:0051234	GO:0006457	GO:0006810	GO:0044281	GO:0051188	GO:0006082	GO:0042180	GO:0043436	GO:0019752	GO:0033013	GO:0033014	GO:0016070	GO:0009308	GO:0018130	GO:0065007	GO:0000166	GO:0017076	GO:0001883	GO:0030554	GO:0001882	GO:0032553	GO:0032555	GO:0032559	GO:0005524	GO:0016301	GO:0016773	GO:0004672	GO:0004674	GO:0004713	GO:0042578	GO:0005215	GO:0016791	GO:0022857	GO:0016887	GO:0016829	GO:0004497
8	694	3	GO:0000166	GO:0044464	GO:0005623
9	1343	4	GO:0004857	GO:0005618	GO:0030312	GO:0048046
10	3337	4	GO:0016265	GO:0008219	GO:0012501	GO:0006915
11	610	24	GO:0016265	GO:0006915	GO:0006952	GO:0012501	GO:0008219	GO:0006950	GO:0008104	GO:0050896	GO:0051641	GO:0033036	GO:0023046	GO:0023060	GO:0030554	GO:0017076	GO:0032555	GO:0032553	GO:0001883	GO:0001882	GO:0000166	GO:0005524	GO:0032559	GO:0005515	GO:0044464	GO:0005623
12	390	1	GO:0004497
13	102	0
14	604	0
15	8907	214	GO:0044267	GO:0005975	GO:0043412	GO:0006464	GO:0051641	GO:0046907	GO:0044262	GO:0051649	GO:0051179	GO:0051234	GO:0006810	GO:0043687	GO:0034613	GO:0070727	GO:0006886	GO:0008104	GO:0006796	GO:0006793	GO:0006468	GO:0045184	GO:0016310	GO:0015031	GO:0044281	GO:0033036	GO:0065007	GO:0007165	GO:0050789	GO:0007242	GO:0010467	GO:0023046	GO:0023060	GO:0007264	GO:0044282	GO:0023052	GO:0007017	GO:0050794	GO:0009056	GO:0044248	GO:0005996	GO:0050896	GO:0016192	GO:0007018	GO:0006066	GO:0006412	GO:0042221	GO:0051169	GO:0006913
16	431	0
17	195	0
18	233	0
[truncated: 167 more columns]
