# Supplementary material for: Metabolic and co-expression network-based analyses associated with nitrate response in rice
Source: BMC Genomics. 2014 Dec 3;15(1):1056. doi: 10.1186/1471-2164-15-1056 (PMC4301927; doi:10.1186/1471-2164-15-1056)
Supplement: Supplementary file 4 — Additional file 4: List of all entities with the biological function “regulation of transcription”. (XLSX 57 KB) [file 12864_2014_6767_MOESM4_ESM.xlsx]

## Sheet: Transcription factors
ADDITIONAL FILE 4. List of all entities with the biological function “regulation of transcription”.
Bin Code	Bin Name	Transcript ID
27.3	RNA.regulation of transcription	loc_os05g28010.1
27.3	RNA.regulation of transcription	loc_os09g10960.1
27.3	RNA.regulation of transcription	loc_os08g24400.1
27.3	RNA.regulation of transcription	loc_os06g04010.1
27.3	RNA.regulation of transcription	loc_os01g46020.1
27.3	RNA.regulation of transcription	loc_os06g28970.1
27.3	RNA.regulation of transcription	loc_os01g56350.1
27.3	RNA.regulation of transcription	loc_os10g02620.1
27.3	RNA.regulation of transcription	loc_os08g24420.1
27.3	RNA.regulation of transcription	loc_os08g06070.1
27.3.1	RNA.regulation of transcription.ABI3/VP1-related B3-domain-containing transcription factor family	loc_os02g25830.1
27.3.1	RNA.regulation of transcription.ABI3/VP1-related B3-domain-containing transcription factor family	loc_os01g51610.1
27.3.1	RNA.regulation of transcription.ABI3/VP1-related B3-domain-containing transcription factor family	loc_os04g58000.1
27.3.1	RNA.regulation of transcription.ABI3/VP1-related B3-domain-containing transcription factor family	loc_os02g25820.1
27.3.1	RNA.regulation of transcription.ABI3/VP1-related B3-domain-containing transcription factor family	loc_os03g02900.1
27.3.1	RNA.regulation of transcription.ABI3/VP1-related B3-domain-containing transcription factor family	loc_os07g37610.1
27.3.1	RNA.regulation of transcription.ABI3/VP1-related B3-domain-containing transcription factor family	loc_os07g48200.1
27.3.1	RNA.regulation of transcription.ABI3/VP1-related B3-domain-containing transcription factor family	loc_os11g05740.1
27.3.1	RNA.regulation of transcription.ABI3/VP1-related B3-domain-containing transcription factor family	loc_os04g49230.1
27.3.10	RNA.regulation of transcription.C2C2(Zn) YABBY family	loc_os02g42950.1
27.3.10	RNA.regulation of transcription.C2C2(Zn) YABBY family	loc_os04g45330.1
27.3.10	RNA.regulation of transcription.C2C2(Zn) YABBY family	loc_os03g44710.1
27.3.10	RNA.regulation of transcription.C2C2(Zn) YABBY family	loc_os07g06620.1
27.3.10	RNA.regulation of transcription.C2C2(Zn) YABBY family	loc_os12g42610.1
27.3.10	RNA.regulation of transcription.C2C2(Zn) YABBY family	loc_os10g36420.1
27.3.10	RNA.regulation of transcription.C2C2(Zn) YABBY family	loc_os03g11600.1
27.3.11	RNA.regulation of transcription.C2H2 zinc finger family	loc_os07g39960.1
27.3.11	RNA.regulation of transcription.C2H2 zinc finger family	loc_os04g50070.1
27.3.11	RNA.regulation of transcription.C2H2 zinc finger family	loc_os04g46680.1
27.3.11	RNA.regulation of transcription.C2H2 zinc finger family	loc_os03g55540.1
27.3.11	RNA.regulation of transcription.C2H2 zinc finger family	loc_os10g28330.1
27.3.11	RNA.regulation of transcription.C2H2 zinc finger family	loc_os03g31240.1
27.3.11	RNA.regulation of transcription.C2H2 zinc finger family	loc_os08g17640.1
27.3.11	RNA.regulation of transcription.C2H2 zinc finger family	loc_os01g51710.1
27.3.11	RNA.regulation of transcription.C2H2 zinc finger family	loc_os05g37190.1
27.3.11	RNA.regulation of transcription.C2H2 zinc finger family	loc_os08g39390.1
27.3.11	RNA.regulation of transcription.C2H2 zinc finger family	loc_os02g53530.1
27.3.11	RNA.regulation of transcription.C2H2 zinc finger family	loc_os03g60560.1
27.3.11	RNA.regulation of transcription.C2H2 zinc finger family	loc_os02g45054.1
27.3.11	RNA.regulation of transcription.C2H2 zinc finger family	loc_os05g03020.1
27.3.11	RNA.regulation of transcription.C2H2 zinc finger family	loc_os09g31140.1
27.3.11	RNA.regulation of transcription.C2H2 zinc finger family	loc_os06g48530.1
27.3.11	RNA.regulation of transcription.C2H2 zinc finger family	loc_os01g65080.1
27.3.11	RNA.regulation of transcription.C2H2 zinc finger family	loc_os01g62130.1
27.3.11	RNA.regulation of transcription.C2H2 zinc finger family	loc_os02g02424.1
27.3.11	RNA.regulation of transcription.C2H2 zinc finger family	loc_os02g05610.1
27.3.11	RNA.regulation of transcription.C2H2 zinc finger family	loc_os01g49470.1
27.3.11	RNA.regulation of transcription.C2H2 zinc finger family	loc_os11g30484.1
27.3.11	RNA.regulation of transcription.C2H2 zinc finger family	loc_os08g36774.1
27.3.11	RNA.regulation of transcription.C2H2 zinc finger family	loc_os06g40960.1
27.3.11	RNA.regulation of transcription.C2H2 zinc finger family	loc_os06g47840.1
27.3.11	RNA.regulation of transcription.C2H2 zinc finger family	loc_os03g41110.1
27.3.11	RNA.regulation of transcription.C2H2 zinc finger family	loc_os02g47890.1
27.3.11	RNA.regulation of transcription.C2H2 zinc finger family	loc_os02g44130.1
27.3.11	RNA.regulation of transcription.C2H2 zinc finger family	loc_os07g40950.1
27.3.11	RNA.regulation of transcription.C2H2 zinc finger family	loc_os03g11680.1
27.3.11	RNA.regulation of transcription.C2H2 zinc finger family	loc_os07g23450.1
27.3.11	RNA.regulation of transcription.C2H2 zinc finger family	loc_os06g51140.1
27.3.11	RNA.regulation of transcription.C2H2 zinc finger family	loc_os01g03840.1
27.3.11	RNA.regulation of transcription.C2H2 zinc finger family	loc_os09g39660.1
27.3.11	RNA.regulation of transcription.C2H2 zinc finger family	loc_os08g43410.1
27.3.11	RNA.regulation of transcription.C2H2 zinc finger family	loc_os09g38790.1
27.3.11	RNA.regulation of transcription.C2H2 zinc finger family	loc_os03g32230.1
27.3.11	RNA.regulation of transcription.C2H2 zinc finger family	loc_os07g39310.1
27.3.11	RNA.regulation of transcription.C2H2 zinc finger family	loc_os01g66570.1
27.3.11	RNA.regulation of transcription.C2H2 zinc finger family	loc_os02g57790.1
27.3.11	RNA.regulation of transcription.C2H2 zinc finger family	loc_os09g10980.1
27.3.11	RNA.regulation of transcription.C2H2 zinc finger family	loc_os03g62230.1
27.3.11	RNA.regulation of transcription.C2H2 zinc finger family	loc_os09g27320.1
27.3.11	RNA.regulation of transcription.C2H2 zinc finger family	loc_os12g13130.1
27.3.11	RNA.regulation of transcription.C2H2 zinc finger family	loc_os05g14130.1
27.3.11	RNA.regulation of transcription.C2H2 zinc finger family	loc_os01g63980.1
27.3.11	RNA.regulation of transcription.C2H2 zinc finger family	loc_os06g46910.1
27.3.11	RNA.regulation of transcription.C2H2 zinc finger family	loc_os04g02510.1
27.3.11	RNA.regulation of transcription.C2H2 zinc finger family	loc_os09g26050.1
27.3.11	RNA.regulation of transcription.C2H2 zinc finger family	loc_os08g36110.1
27.3.11	RNA.regulation of transcription.C2H2 zinc finger family	loc_os04g46670.1
27.3.11	RNA.regulation of transcription.C2H2 zinc finger family	loc_os05g38600.1
27.3.11	RNA.regulation of transcription.C2H2 zinc finger family	loc_os01g39110.1
27.3.11	RNA.regulation of transcription.C2H2 zinc finger family	loc_os02g01090.1
27.3.11	RNA.regulation of transcription.C2H2 zinc finger family	loc_os07g39970.1
27.3.11	RNA.regulation of transcription.C2H2 zinc finger family	loc_os02g44120.1
27.3.11	RNA.regulation of transcription.C2H2 zinc finger family	loc_os09g13680.1
27.3.11	RNA.regulation of transcription.C2H2 zinc finger family	loc_os07g05900.1
27.3.11	RNA.regulation of transcription.C2H2 zinc finger family	loc_os01g62190.1
27.3.11	RNA.regulation of transcription.C2H2 zinc finger family	loc_os08g40560.1
27.3.11	RNA.regulation of transcription.C2H2 zinc finger family	loc_os04g08600.1
27.3.11	RNA.regulation of transcription.C2H2 zinc finger family	loc_os08g44050.1
27.3.11	RNA.regulation of transcription.C2H2 zinc finger family	loc_os09g38340.1
27.3.11	RNA.regulation of transcription.C2H2 zinc finger family	loc_os10g40660.1
27.3.11	RNA.regulation of transcription.C2H2 zinc finger family	loc_os01g57650.1
27.3.11	RNA.regulation of transcription.C2H2 zinc finger family	loc_os02g36360.1
27.3.11	RNA.regulation of transcription.C2H2 zinc finger family	loc_os03g32220.1
27.3.11	RNA.regulation of transcription.C2H2 zinc finger family	loc_os03g15790.1
27.3.11	RNA.regulation of transcription.C2H2 zinc finger family	loc_os12g42250.1
27.3.11	RNA.regulation of transcription.C2H2 zinc finger family	loc_os07g40780.1
27.3.11	RNA.regulation of transcription.C2H2 zinc finger family	loc_os04g08290.1
27.3.11	RNA.regulation of transcription.C2H2 zinc finger family	loc_os11g48000.1
27.3.11	RNA.regulation of transcription.C2H2 zinc finger family	loc_os03g60540.1
27.3.11	RNA.regulation of transcription.C2H2 zinc finger family	loc_os02g31890.1
27.3.11	RNA.regulation of transcription.C2H2 zinc finger family	loc_os12g39220.1
27.3.11	RNA.regulation of transcription.C2H2 zinc finger family	loc_os07g40300.1
27.3.11	RNA.regulation of transcription.C2H2 zinc finger family	loc_os05g02390.1
27.3.11	RNA.regulation of transcription.C2H2 zinc finger family	loc_os08g44830.1
27.3.11	RNA.regulation of transcription.C2H2 zinc finger family	loc_os06g47850.1
27.3.11	RNA.regulation of transcription.C2H2 zinc finger family	loc_os11g06840.1
27.3.11	RNA.regulation of transcription.C2H2 zinc finger family	loc_os01g14010.1
27.3.11	RNA.regulation of transcription.C2H2 zinc finger family	loc_os04g08060.1
27.3.11	RNA.regulation of transcription.C2H2 zinc finger family	loc_os01g09850.1
27.3.11	RNA.regulation of transcription.C2H2 zinc finger family	loc_os01g04120.1
27.3.11	RNA.regulation of transcription.C2H2 zinc finger family	loc_os07g01180.1
27.3.11	RNA.regulation of transcription.C2H2 zinc finger family	loc_os12g39400.1
27.3.11	RNA.regulation of transcription.C2H2 zinc finger family	loc_os08g36390.1
27.3.12	RNA.regulation of transcription.C3H zinc finger family	loc_os06g32720.1
27.3.12	RNA.regulation of transcription.C3H zinc finger family	loc_os02g10080.1
27.3.12	RNA.regulation of transcription.C3H zinc finger family	loc_os12g21700.1
27.3.12	RNA.regulation of transcription.C3H zinc finger family	loc_os11g28270.1
27.3.12	RNA.regulation of transcription.C3H zinc finger family	loc_os01g56780.1
27.3.12	RNA.regulation of transcription.C3H zinc finger family	loc_os08g06330.1
27.3.12	RNA.regulation of transcription.C3H zinc finger family	loc_os03g18950.1
27.3.12	RNA.regulation of transcription.C3H zinc finger family	loc_os01g15460.1
27.3.12	RNA.regulation of transcription.C3H zinc finger family	loc_os05g03760.1
27.3.12	RNA.regulation of transcription.C3H zinc finger family	loc_os01g68860.1
27.3.12	RNA.regulation of transcription.C3H zinc finger family	loc_os06g41384.1
27.3.12	RNA.regulation of transcription.C3H zinc finger family	loc_os07g38090.1
27.3.12	RNA.regulation of transcription.C3H zinc finger family	loc_os01g53650.1
27.3.12	RNA.regulation of transcription.C3H zinc finger family	loc_os08g38370.1
27.3.12	RNA.regulation of transcription.C3H zinc finger family	loc_os12g03554.1
27.3.12	RNA.regulation of transcription.C3H zinc finger family	loc_os05g10670.1
27.3.12	RNA.regulation of transcription.C3H zinc finger family	loc_os12g33090.1
27.3.12	RNA.regulation of transcription.C3H zinc finger family	loc_os04g57010.1
27.3.12	RNA.regulation of transcription.C3H zinc finger family	loc_os12g18120.1
27.3.12	RNA.regulation of transcription.C3H zinc finger family	loc_os05g50080.1
27.3.12	RNA.regulation of transcription.C3H zinc finger family	loc_os01g09620.1
27.3.12	RNA.regulation of transcription.C3H zinc finger family	loc_os01g15350.1
27.3.12	RNA.regulation of transcription.C3H zinc finger family	loc_os03g49170.1
27.3.12	RNA.regulation of transcription.C3H zinc finger family	loc_os01g45730.1
27.3.13	RNA.regulation of transcription.CCAAT box binding factor family, DR1	loc_os09g02810.1
27.3.14	RNA.regulation of transcription.CCAAT box binding factor family, HAP2	loc_os10g25850.1
27.3.14	RNA.regulation of transcription.CCAAT box binding factor family, HAP2	loc_os03g48970.1
27.3.14	RNA.regulation of transcription.CCAAT box binding factor family, HAP2	loc_os03g44540.1
27.3.14	RNA.regulation of transcription.CCAAT box binding factor family, HAP2	loc_os12g42400.1
27.3.14	RNA.regulation of transcription.CCAAT box binding factor family, HAP2	loc_os02g53620.1
27.3.14	RNA.regulation of transcription.CCAAT box binding factor family, HAP2	loc_os03g07880.1
27.3.14	RNA.regulation of transcription.CCAAT box binding factor family, HAP2	loc_os07g41720.1
27.3.15	RNA.regulation of transcription.CCAAT box binding factor family, HAP3	loc_os02g49410.1
27.3.15	RNA.regulation of transcription.CCAAT box binding factor family, HAP3	loc_os07g41580.1
27.3.15	RNA.regulation of transcription.CCAAT box binding factor family, HAP3	loc_os08g07740.1
27.3.15	RNA.regulation of transcription.CCAAT box binding factor family, HAP3	loc_os02g49370.1
27.3.15	RNA.regulation of transcription.CCAAT box binding factor family, HAP3	loc_os06g17480.1
27.3.15	RNA.regulation of transcription.CCAAT box binding factor family, HAP3	loc_os05g38820.1
27.3.15	RNA.regulation of transcription.CCAAT box binding factor family, HAP3	loc_os01g70890.1
27.3.15	RNA.regulation of transcription.CCAAT box binding factor family, HAP3	loc_os09g39490.1
27.3.15	RNA.regulation of transcription.CCAAT box binding factor family, HAP3	loc_os08g29500.1
27.3.15	RNA.regulation of transcription.CCAAT box binding factor family, HAP3	loc_os01g61810.1
27.3.16	RNA.regulation of transcription.CCAAT box binding factor family, HAP5	loc_os08g10560.1
27.3.16	RNA.regulation of transcription.CCAAT box binding factor family, HAP5	loc_os01g01290.1
27.3.16	RNA.regulation of transcription.CCAAT box binding factor family, HAP5	loc_os06g45640.1
27.3.16	RNA.regulation of transcription.CCAAT box binding factor family, HAP5	loc_os03g63530.1
27.3.16	RNA.regulation of transcription.CCAAT box binding factor family, HAP5	loc_os08g38780.1
27.3.16	RNA.regulation of transcription.CCAAT box binding factor family, HAP5	loc_os02g07450.1
27.3.16	RNA.regulation of transcription.CCAAT box binding factor family, HAP5	loc_os01g39850.1
27.3.17	RNA.regulation of transcription.CPP(Zn),CPP1-related transcription factor family	loc_os06g22670.1
27.3.17	RNA.regulation of transcription.CPP(Zn),CPP1-related transcription factor family	loc_os01g55580.1
27.3.17	RNA.regulation of transcription.CPP(Zn),CPP1-related transcription factor family	loc_os03g43730.1
27.3.17	RNA.regulation of transcription.CPP(Zn),CPP1-related transcription factor family	loc_os08g28214.1
27.3.17	RNA.regulation of transcription.CPP(Zn),CPP1-related transcription factor family	loc_os07g07974.1
27.3.17	RNA.regulation of transcription.CPP(Zn),CPP1-related transcription factor family	loc_os12g41230.1
27.3.17	RNA.regulation of transcription.CPP(Zn),CPP1-related transcription factor family	loc_os02g17460.1
27.3.18	RNA.regulation of transcription.E2F/DP transcription factor family	loc_os04g02140.1
27.3.18	RNA.regulation of transcription.E2F/DP transcription factor family	loc_os04g33950.1
27.3.18	RNA.regulation of transcription.E2F/DP transcription factor family	loc_os03g05760.1
27.3.18	RNA.regulation of transcription.E2F/DP transcription factor family	loc_os02g33430.1
27.3.18	RNA.regulation of transcription.E2F/DP transcription factor family	loc_os06g13670.1
27.3.18	RNA.regulation of transcription.E2F/DP transcription factor family	loc_os02g50630.1
27.3.18	RNA.regulation of transcription.E2F/DP transcription factor family	loc_os12g06200.1
27.3.18	RNA.regulation of transcription.E2F/DP transcription factor family	loc_os10g30420.1
27.3.19	RNA.regulation of transcription.EIN3-like(EIL) transcription factor family	loc_os02g36510.1
27.3.19	RNA.regulation of transcription.EIN3-like(EIL) transcription factor family	loc_os07g17160.1
27.3.19	RNA.regulation of transcription.EIN3-like(EIL) transcription factor family	loc_os08g39830.1
27.3.19	RNA.regulation of transcription.EIN3-like(EIL) transcription factor family	loc_os09g31400.1
27.3.2	RNA.regulation of transcription.Alfin-like	loc_os04g36730.1
27.3.2	RNA.regulation of transcription.Alfin-like	loc_os07g41740.1
27.3.2	RNA.regulation of transcription.Alfin-like	loc_os02g35600.1
27.3.2	RNA.regulation of transcription.Alfin-like	loc_os01g06540.1
27.3.2	RNA.regulation of transcription.Alfin-like	loc_os05g07040.1
27.3.2	RNA.regulation of transcription.Alfin-like	loc_os05g34640.1
27.3.2	RNA.regulation of transcription.Alfin-like	loc_os11g14010.1
27.3.2	RNA.regulation of transcription.Alfin-like	loc_os07g12910.1
27.3.2	RNA.regulation of transcription.Alfin-like	loc_os01g66420.1
27.3.2	RNA.regulation of transcription.Alfin-like	loc_os03g60390.1
27.3.20	RNA.regulation of transcription.G2-like transcription factor family, GARP	loc_os03g55760.1
27.3.20	RNA.regulation of transcription.G2-like transcription factor family, GARP	loc_os04g56990.1
27.3.20	RNA.regulation of transcription.G2-like transcription factor family, GARP	loc_os03g21240.1
27.3.20	RNA.regulation of transcription.G2-like transcription factor family, GARP	loc_os02g47190.1
27.3.20	RNA.regulation of transcription.G2-like transcription factor family, GARP	loc_os01g08160.1
27.3.20	RNA.regulation of transcription.G2-like transcription factor family, GARP	loc_os04g51130.1
27.3.20	RNA.regulation of transcription.G2-like transcription factor family, GARP	loc_os01g74020.1
27.3.20	RNA.regulation of transcription.G2-like transcription factor family, GARP	loc_os09g12770.1
27.3.20	RNA.regulation of transcription.G2-like transcription factor family, GARP	loc_os11g01480.1
27.3.20	RNA.regulation of transcription.G2-like transcription factor family, GARP	loc_os02g22020.1
27.3.20	RNA.regulation of transcription.G2-like transcription factor family, GARP	loc_os06g24070.1
27.3.20	RNA.regulation of transcription.G2-like transcription factor family, GARP	loc_os07g25710.1
27.3.20	RNA.regulation of transcription.G2-like transcription factor family, GARP	loc_os03g20900.1
27.3.20	RNA.regulation of transcription.G2-like transcription factor family, GARP	loc_os08g33050.1
27.3.20	RNA.regulation of transcription.G2-like transcription factor family, GARP	loc_os04g47890.1
27.3.20	RNA.regulation of transcription.G2-like transcription factor family, GARP	loc_os07g48596.1
27.3.20	RNA.regulation of transcription.G2-like transcription factor family, GARP	loc_os10g39550.1
27.3.20	RNA.regulation of transcription.G2-like transcription factor family, GARP	loc_os01g13740.1
27.3.20	RNA.regulation of transcription.G2-like transcription factor family, GARP	loc_os02g07770.1
27.3.20	RNA.regulation of transcription.G2-like transcription factor family, GARP	loc_os05g40960.1
27.3.20	RNA.regulation of transcription.G2-like transcription factor family, GARP	loc_os08g25820.1
27.3.20	RNA.regulation of transcription.G2-like transcription factor family, GARP	loc_os02g04640.1
27.3.20	RNA.regulation of transcription.G2-like transcription factor family, GARP	loc_os09g12770.1
27.3.20	RNA.regulation of transcription.G2-like transcription factor family, GARP	loc_os12g39640.1
27.3.20	RNA.regulation of transcription.G2-like transcription factor family, GARP	loc_os02g07170.1
27.3.20	RNA.regulation of transcription.G2-like transcription factor family, GARP	loc_os03g03760.1
27.3.20	RNA.regulation of transcription.G2-like transcription factor family, GARP	loc_os06g45890.1
27.3.20	RNA.regulation of transcription.G2-like transcription factor family, GARP	loc_os06g40710.1
27.3.20	RNA.regulation of transcription.G2-like transcription factor family, GARP	loc_os09g12750.1
27.3.20	RNA.regulation of transcription.G2-like transcription factor family, GARP	loc_os06g45410.1
27.3.20	RNA.regulation of transcription.G2-like transcription factor family, GARP	loc_os05g41240.1
27.3.20	RNA.regulation of transcription.G2-like transcription factor family, GARP	loc_os01g62660.1
27.3.21	RNA.regulation of transcription.GRAS transcription factor family	loc_os01g71970.1
27.3.21	RNA.regulation of transcription.GRAS transcription factor family	loc_os11g06180.1
27.3.21	RNA.regulation of transcription.GRAS transcription factor family	loc_os01g67650.1
27.3.21	RNA.regulation of transcription.GRAS transcription factor family	loc_os11g47900.1
27.3.21	RNA.regulation of transcription.GRAS transcription factor family	loc_os02g44360.1
27.3.21	RNA.regulation of transcription.GRAS transcription factor family	loc_os07g39470.1
27.3.21	RNA.regulation of transcription.GRAS transcription factor family	loc_os01g62460.1
27.3.21	RNA.regulation of transcription.GRAS transcription factor family	loc_os02g44370.1
27.3.21	RNA.regulation of transcription.GRAS transcription factor family	loc_os01g65900.1
27.3.21	RNA.regulation of transcription.GRAS transcription factor family	loc_os07g36170.1
27.3.21	RNA.regulation of transcription.GRAS transcription factor family	loc_os05g42130.1
27.3.21	RNA.regulation of transcription.GRAS transcription factor family	loc_os06g01620.1
27.3.21	RNA.regulation of transcription.GRAS transcription factor family	loc_os03g37900.1
27.3.21	RNA.regulation of transcription.GRAS transcription factor family	loc_os12g04380.1
27.3.21	RNA.regulation of transcription.GRAS transcription factor family	loc_os03g48450.1
27.3.21	RNA.regulation of transcription.GRAS transcription factor family	loc_os10g22430.1
27.3.21	RNA.regulation of transcription.GRAS transcription factor family	loc_os01g67670.1
27.3.21	RNA.regulation of transcription.GRAS transcription factor family	loc_os05g49930.1
27.3.21	RNA.regulation of transcription.GRAS transcription factor family	loc_os12g06540.1
27.3.21	RNA.regulation of transcription.GRAS transcription factor family	loc_os12g04200.1
27.3.21	RNA.regulation of transcription.GRAS transcription factor family	loc_os03g29480.1
27.3.21	RNA.regulation of transcription.GRAS transcription factor family	loc_os11g47920.1
27.3.21	RNA.regulation of transcription.GRAS transcription factor family	loc_os03g40080.1
27.3.21	RNA.regulation of transcription.GRAS transcription factor family	loc_os05g31420.1
27.3.21	RNA.regulation of transcription.GRAS transcription factor family	loc_os03g09280.1
27.3.21	RNA.regulation of transcription.GRAS transcription factor family	loc_os06g10900.1
27.3.21	RNA.regulation of transcription.GRAS transcription factor family	loc_os07g16330.1
27.3.21	RNA.regulation of transcription.GRAS transcription factor family	loc_os12g38490.1
27.3.21	RNA.regulation of transcription.GRAS transcription factor family	loc_os04g49110.1
27.3.21	RNA.regulation of transcription.GRAS transcription factor family	loc_os02g10360.1
27.3.21	RNA.regulation of transcription.GRAS transcription factor family	loc_os03g15680.1
27.3.21	RNA.regulation of transcription.GRAS transcription factor family	loc_os07g38030.1
27.3.21	RNA.regulation of transcription.GRAS transcription factor family	loc_os02g45760.1
27.3.21	RNA.regulation of transcription.GRAS transcription factor family	loc_os06g40780.1
27.3.21	RNA.regulation of transcription.GRAS transcription factor family	loc_os11g47890.1
27.3.21	RNA.regulation of transcription.GRAS transcription factor family	loc_os06g03710.1
27.3.21	RNA.regulation of transcription.GRAS transcription factor family	loc_os04g46860.1
27.3.21	RNA.regulation of transcription.GRAS transcription factor family	loc_os07g39820.1
27.3.21	RNA.regulation of transcription.GRAS transcription factor family	loc_os03g51330.1
27.3.21	RNA.regulation of transcription.GRAS transcription factor family	loc_os07g40020.1
27.3.21	RNA.regulation of transcription.GRAS transcription factor family	loc_os04g50060.1
27.3.21	RNA.regulation of transcription.GRAS transcription factor family	loc_os04g35250.1
27.3.21	RNA.regulation of transcription.GRAS transcription factor family	loc_os05g40710.1
27.3.21	RNA.regulation of transcription.GRAS transcription factor family	loc_os05g31380.1
27.3.21	RNA.regulation of transcription.GRAS transcription factor family	loc_os03g31880.1
27.3.22	RNA.regulation of transcription.HB,Homeobox transcription factor family	loc_os01g47710.1
27.3.22	RNA.regulation of transcription.HB,Homeobox transcription factor family	loc_os04g46350.1
27.3.22	RNA.regulation of transcription.HB,Homeobox transcription factor family	loc_os02g43330.1
27.3.22	RNA.regulation of transcription.HB,Homeobox transcription factor family	loc_os08g08820.1
27.3.22	RNA.regulation of transcription.HB,Homeobox transcription factor family	loc_os03g52239.1
27.3.22	RNA.regulation of transcription.HB,Homeobox transcription factor family	loc_os01g55549.1
27.3.22	RNA.regulation of transcription.HB,Homeobox transcription factor family	loc_os09g35760.1
27.3.22	RNA.regulation of transcription.HB,Homeobox transcription factor family	loc_os08g19590.1
27.3.22	RNA.regulation of transcription.HB,Homeobox transcription factor family	loc_os06g50679.1
27.3.22	RNA.regulation of transcription.HB,Homeobox transcription factor family	loc_os04g48070.1
27.3.22	RNA.regulation of transcription.HB,Homeobox transcription factor family	loc_os06g50510.1
27.3.22	RNA.regulation of transcription.HB,Homeobox transcription factor family	loc_os09g29460.1
27.3.22	RNA.regulation of transcription.HB,Homeobox transcription factor family	loc_os04g45810.1
27.3.22	RNA.regulation of transcription.HB,Homeobox transcription factor family	loc_os02g08544.1
27.3.22	RNA.regulation of transcription.HB,Homeobox transcription factor family	loc_os02g45250.1
27.3.22	RNA.regulation of transcription.HB,Homeobox transcription factor family	loc_os10g33960.1
27.3.22	RNA.regulation of transcription.HB,Homeobox transcription factor family	loc_os06g43860.1
27.3.22	RNA.regulation of transcription.HB,Homeobox transcription factor family	loc_os05g48820.1
27.3.22	RNA.regulation of transcription.HB,Homeobox transcription factor family	loc_os03g47036.1
27.3.22	RNA.regulation of transcription.HB,Homeobox transcription factor family	loc_os01g57890.1
27.3.22	RNA.regulation of transcription.HB,Homeobox transcription factor family	loc_os06g01934.1
27.3.22	RNA.regulation of transcription.HB,Homeobox transcription factor family	loc_os10g39030.1
27.3.22	RNA.regulation of transcription.HB,Homeobox transcription factor family	loc_os03g06930.1
27.3.22	RNA.regulation of transcription.HB,Homeobox transcription factor family	loc_os10g01470.1
27.3.22	RNA.regulation of transcription.HB,Homeobox transcription factor family	loc_os04g53540.1
27.3.22	RNA.regulation of transcription.HB,Homeobox transcription factor family	loc_os05g02730.1
27.3.22	RNA.regulation of transcription.HB,Homeobox transcription factor family	loc_os06g10600.1
27.3.22	RNA.regulation of transcription.HB,Homeobox transcription factor family	loc_os09g21180.1
27.3.22	RNA.regulation of transcription.HB,Homeobox transcription factor family	loc_os02g05450.1
27.3.22	RNA.regulation of transcription.HB,Homeobox transcription factor family	loc_os03g51710.1
27.3.22	RNA.regulation of transcription.HB,Homeobox transcription factor family	loc_os04g55590.1
27.3.22	RNA.regulation of transcription.HB,Homeobox transcription factor family	loc_os10g42490.1
27.3.22	RNA.regulation of transcription.HB,Homeobox transcription factor family	loc_os08g04190.1
27.3.22	RNA.regulation of transcription.HB,Homeobox transcription factor family	loc_os01g63510.1
27.3.22	RNA.regulation of transcription.HB,Homeobox transcription factor family	loc_os01g48180.1
27.3.22	RNA.regulation of transcription.HB,Homeobox transcription factor family	loc_os03g47022.1
27.3.22	RNA.regulation of transcription.HB,Homeobox transcription factor family	loc_os07g48560.1
27.3.22	RNA.regulation of transcription.HB,Homeobox transcription factor family	loc_os03g55990.1
27.3.22	RNA.regulation of transcription.HB,Homeobox transcription factor family	loc_os08g19650.1
27.3.22	RNA.regulation of transcription.HB,Homeobox transcription factor family	loc_os03g56110.1
27.3.22	RNA.regulation of transcription.HB,Homeobox transcription factor family	loc_os07g03770.1
27.3.22	RNA.regulation of transcription.HB,Homeobox transcription factor family	loc_os03g12860.1
27.3.22	RNA.regulation of transcription.HB,Homeobox transcription factor family	loc_os03g07450.1
27.3.22	RNA.regulation of transcription.HB,Homeobox transcription factor family	loc_os03g10210.1
27.3.22	RNA.regulation of transcription.HB,Homeobox transcription factor family	loc_os01g19694.1
27.3.22	RNA.regulation of transcription.HB,Homeobox transcription factor family	loc_os02g35770.1
27.3.22	RNA.regulation of transcription.HB,Homeobox transcription factor family	loc_os03g20910.1
27.3.22	RNA.regulation of transcription.HB,Homeobox transcription factor family	loc_os08g37580.1
27.3.22	RNA.regulation of transcription.HB,Homeobox transcription factor family	loc_os03g01890.1
27.3.22	RNA.regulation of transcription.HB,Homeobox transcription factor family	loc_os07g39320.1
27.3.22	RNA.regulation of transcription.HB,Homeobox transcription factor family	loc_os10g26500.1
27.3.22	RNA.regulation of transcription.HB,Homeobox transcription factor family	loc_os01g60270.1
27.3.22	RNA.regulation of transcription.HB,Homeobox transcription factor family	loc_os03g43930.1
27.3.22	RNA.regulation of transcription.HB,Homeobox transcription factor family	loc_os01g10320.1
27.3.22	RNA.regulation of transcription.HB,Homeobox transcription factor family	loc_os01g62920.1
27.3.22	RNA.regulation of transcription.HB,Homeobox transcription factor family	loc_os05g03884.1
27.3.22	RNA.regulation of transcription.HB,Homeobox transcription factor family	loc_os05g38120.1
27.3.22	RNA.regulation of transcription.HB,Homeobox transcription factor family	loc_os09g35910.1
27.3.22	RNA.regulation of transcription.HB,Homeobox transcription factor family	loc_os03g03164.1
27.3.22	RNA.regulation of transcription.HB,Homeobox transcription factor family	loc_os12g41860.1
27.3.22	RNA.regulation of transcription.HB,Homeobox transcription factor family	loc_os01g45570.1
27.3.22	RNA.regulation of transcription.HB,Homeobox transcription factor family	loc_os02g13310.1
27.3.22	RNA.regulation of transcription.HB,Homeobox transcription factor family	loc_os03g56140.1
27.3.22	RNA.regulation of transcription.HB,Homeobox transcription factor family	loc_os03g51690.1
27.3.23	RNA.regulation of transcription.HSF,Heat-shock transcription factor family	loc_os02g02390.1
27.3.23	RNA.regulation of transcription.HSF,Heat-shock transcription factor family	loc_os03g58790.1
27.3.23	RNA.regulation of transcription.HSF,Heat-shock transcription factor family	loc_os02g03330.1
27.3.23	RNA.regulation of transcription.HSF,Heat-shock transcription factor family	loc_os02g30060.1
27.3.24	RNA.regulation of transcription.MADS box transcription factor family	loc_os01g66290.1
27.3.24	RNA.regulation of transcription.MADS box transcription factor family	loc_os01g68420.1
27.3.24	RNA.regulation of transcription.MADS box transcription factor family	loc_os01g23760.1
27.3.24	RNA.regulation of transcription.MADS box transcription factor family	loc_os09g02780.1
27.3.24	RNA.regulation of transcription.MADS box transcription factor family	loc_os04g52410.1
27.3.24	RNA.regulation of transcription.MADS box transcription factor family	loc_os01g68960.1
27.3.24	RNA.regulation of transcription.MADS box transcription factor family	loc_os07g41370.1
27.3.24	RNA.regulation of transcription.MADS box transcription factor family	loc_os02g52340.1
27.3.24	RNA.regulation of transcription.MADS box transcription factor family	loc_os03g08754.1
27.3.24	RNA.regulation of transcription.MADS box transcription factor family	loc_os01g50690.1
27.3.24	RNA.regulation of transcription.MADS box transcription factor family	loc_os09g02830.1
27.3.24	RNA.regulation of transcription.MADS box transcription factor family	loc_os04g24810.1
27.3.24	RNA.regulation of transcription.MADS box transcription factor family	loc_os04g25870.1
27.3.24	RNA.regulation of transcription.MADS box transcription factor family	loc_os02g45770.1
27.3.24	RNA.regulation of transcription.MADS box transcription factor family	loc_os01g68560.1
27.3.24	RNA.regulation of transcription.MADS box transcription factor family	loc_os01g11510.1
27.3.24	RNA.regulation of transcription.MADS box transcription factor family	loc_os06g45650.1
27.3.24	RNA.regulation of transcription.MADS box transcription factor family	loc_os03g38610.1
27.3.24	RNA.regulation of transcription.MADS box transcription factor family	loc_os08g38590.1
27.3.24	RNA.regulation of transcription.MADS box transcription factor family	loc_os07g01820.1
27.3.24	RNA.regulation of transcription.MADS box transcription factor family	loc_os06g11970.1
27.3.24	RNA.regulation of transcription.MADS box transcription factor family	loc_os02g07430.1
27.3.24	RNA.regulation of transcription.MADS box transcription factor family	loc_os06g30810.1
27.3.24	RNA.regulation of transcription.MADS box transcription factor family	loc_os01g11130.1
27.3.24	RNA.regulation of transcription.MADS box transcription factor family	loc_os02g49840.1
27.3.24	RNA.regulation of transcription.MADS box transcription factor family	loc_os06g23950.1
27.3.24	RNA.regulation of transcription.MADS box transcription factor family	loc_os06g06750.1
27.3.24	RNA.regulation of transcription.MADS box transcription factor family	loc_os06g30830.1
27.3.24	RNA.regulation of transcription.MADS box transcription factor family	loc_os12g31748.1
27.3.24	RNA.regulation of transcription.MADS box transcription factor family	loc_os11g12360.1
27.3.24	RNA.regulation of transcription.MADS box transcription factor family	loc_os08g41950.1
27.3.24	RNA.regulation of transcription.MADS box transcription factor family	loc_os12g21850.1
27.3.24	RNA.regulation of transcription.MADS box transcription factor family	loc_os10g39130.1
27.3.24	RNA.regulation of transcription.MADS box transcription factor family	loc_os12g10540.1
27.3.24	RNA.regulation of transcription.MADS box transcription factor family	loc_os01g52680.1
27.3.24	RNA.regulation of transcription.MADS box transcription factor family	loc_os03g54170.1
27.3.24	RNA.regulation of transcription.MADS box transcription factor family	loc_os03g03070.1
27.3.24	RNA.regulation of transcription.MADS box transcription factor family	loc_os01g69850.1
27.3.24	RNA.regulation of transcription.MADS box transcription factor family	loc_os08g02070.1
27.3.24	RNA.regulation of transcription.MADS box transcription factor family	loc_os03g54160.1
27.3.24	RNA.regulation of transcription.MADS box transcription factor family	loc_os06g01890.1
27.3.24	RNA.regulation of transcription.MADS box transcription factor family	loc_os06g50140.1
27.3.24	RNA.regulation of transcription.MADS box transcription factor family	loc_os01g10504.1
27.3.24	RNA.regulation of transcription.MADS box transcription factor family	loc_os08g33488.1
27.3.24	RNA.regulation of transcription.MADS box transcription factor family	loc_os04g23910.1
27.3.24	RNA.regulation of transcription.MADS box transcription factor family	loc_os12g22600.1
27.3.24	RNA.regulation of transcription.MADS box transcription factor family	loc_os04g38780.1
27.3.24	RNA.regulation of transcription.MADS box transcription factor family	loc_os02g36924.1
27.3.24	RNA.regulation of transcription.MADS box transcription factor family	loc_os03g11720.1
27.3.24	RNA.regulation of transcription.MADS box transcription factor family	loc_os06g49840.1
27.3.24	RNA.regulation of transcription.MADS box transcription factor family	loc_os03g11614.1
27.3.24	RNA.regulation of transcription.MADS box transcription factor family	loc_os03g14850.1
27.3.24	RNA.regulation of transcription.MADS box transcription factor family	loc_os05g11414.1
27.3.24	RNA.regulation of transcription.MADS box transcription factor family	loc_os04g49150.1
27.3.24	RNA.regulation of transcription.MADS box transcription factor family	loc_os09g32948.1
27.3.24	RNA.regulation of transcription.MADS box transcription factor family	loc_os01g74440.1
27.3.24	RNA.regulation of transcription.MADS box transcription factor family	loc_os11g43740.1
27.3.24	RNA.regulation of transcription.MADS box transcription factor family	loc_os01g18440.1
27.3.24	RNA.regulation of transcription.MADS box transcription factor family	loc_os01g66030.1
27.3.24	RNA.regulation of transcription.MADS box transcription factor family	loc_os01g18420.1
27.3.25	RNA.regulation of transcription.MYB domain transcription factor family	loc_os08g15020.1
27.3.25	RNA.regulation of transcription.MYB domain transcription factor family	loc_os04g43680.1
27.3.25	RNA.regulation of transcription.MYB domain transcription factor family	loc_os12g38400.2
27.3.25	RNA.regulation of transcription.MYB domain transcription factor family	loc_os07g14110.1
27.3.25	RNA.regulation of transcription.MYB domain transcription factor family	loc_os03g19630.1
27.3.25	RNA.regulation of transcription.MYB domain transcription factor family	loc_os09g01960.1
27.3.25	RNA.regulation of transcription.MYB domain transcription factor family	loc_os02g49986.1
27.3.25	RNA.regulation of transcription.MYB domain transcription factor family	loc_os03g31230.1
27.3.25	RNA.regulation of transcription.MYB domain transcription factor family	loc_os07g04700.1
27.3.25	RNA.regulation of transcription.MYB domain transcription factor family	loc_os01g19970.1
27.3.25	RNA.regulation of transcription.MYB domain transcription factor family	loc_os11g45740.1
27.3.25	RNA.regulation of transcription.MYB domain transcription factor family	loc_os01g50110.1
27.3.25	RNA.regulation of transcription.MYB domain transcription factor family	loc_os12g37690.1
27.3.25	RNA.regulation of transcription.MYB domain transcription factor family	loc_os01g08680.1
27.3.25	RNA.regulation of transcription.MYB domain transcription factor family	loc_os07g43420.1
27.3.25	RNA.regulation of transcription.MYB domain transcription factor family	loc_os01g59660.1
27.3.25	RNA.regulation of transcription.MYB domain transcription factor family	loc_os06g10350.1
27.3.25	RNA.regulation of transcription.MYB domain transcription factor family	loc_os03g56234.1
27.3.25	RNA.regulation of transcription.MYB domain transcription factor family	loc_os02g42870.1
27.3.25	RNA.regulation of transcription.MYB domain transcription factor family	loc_os04g08410.1
27.3.25	RNA.regulation of transcription.MYB domain transcription factor family	loc_os12g33070.1
27.3.25	RNA.regulation of transcription.MYB domain transcription factor family	loc_os05g49310.1
27.3.25	RNA.regulation of transcription.MYB domain transcription factor family	loc_os08g34960.1
27.3.25	RNA.regulation of transcription.MYB domain transcription factor family	loc_os08g33150.1
27.3.25	RNA.regulation of transcription.MYB domain transcription factor family	loc_os06g45010.1
27.3.25	RNA.regulation of transcription.MYB domain transcription factor family	loc_os06g46560.1
27.3.25	RNA.regulation of transcription.MYB domain transcription factor family	loc_os05g03550.1
27.3.25	RNA.regulation of transcription.MYB domain transcription factor family	loc_os01g11200.1
27.3.25	RNA.regulation of transcription.MYB domain transcription factor family	loc_os01g74590.1
27.3.25	RNA.regulation of transcription.MYB domain transcription factor family	loc_os03g19120.1
27.3.25	RNA.regulation of transcription.MYB domain transcription factor family	loc_os03g13310.1
27.3.25	RNA.regulation of transcription.MYB domain transcription factor family	loc_os02g32960.1
27.3.25	RNA.regulation of transcription.MYB domain transcription factor family	loc_os01g43180.1
27.3.25	RNA.regulation of transcription.MYB domain transcription factor family	loc_os09g24800.1
27.3.25	RNA.regulation of transcription.MYB domain transcription factor family	loc_os06g19980.1
27.3.25	RNA.regulation of transcription.MYB domain transcription factor family	loc_os03g18480.1
27.3.25	RNA.regulation of transcription.MYB domain transcription factor family	loc_os08g33800.1
27.3.25	RNA.regulation of transcription.MYB domain transcription factor family	loc_os06g04960.1
27.3.25	RNA.regulation of transcription.MYB domain transcription factor family	loc_os04g39470.1
27.3.25	RNA.regulation of transcription.MYB domain transcription factor family	loc_os03g13790.1
27.3.25	RNA.regulation of transcription.MYB domain transcription factor family	loc_os03g38210.1
27.3.25	RNA.regulation of transcription.MYB domain transcription factor family	loc_os12g07610.1
27.3.25	RNA.regulation of transcription.MYB domain transcription factor family	loc_os02g40530.1
27.3.25	RNA.regulation of transcription.MYB domain transcription factor family	loc_os02g34630.1
27.3.25	RNA.regulation of transcription.MYB domain transcription factor family	loc_os07g37210.1
27.3.25	RNA.regulation of transcription.MYB domain transcription factor family	loc_os12g13570.1
27.3.25	RNA.regulation of transcription.MYB domain transcription factor family	loc_os03g26130.1
27.3.25	RNA.regulation of transcription.MYB domain transcription factor family	loc_os04g32570.1
27.3.25	RNA.regulation of transcription.MYB domain transcription factor family	loc_os01g07430.1
27.3.25	RNA.regulation of transcription.MYB domain transcription factor family	loc_os01g03720.1
27.3.25	RNA.regulation of transcription.MYB domain transcription factor family	loc_os07g25150.1
27.3.25	RNA.regulation of transcription.MYB domain transcription factor family	loc_os02g49250.1
27.3.25	RNA.regulation of transcription.MYB domain transcription factor family	loc_os07g25370.1
27.3.25	RNA.regulation of transcription.MYB domain transcription factor family	loc_os07g12130.1
27.3.25	RNA.regulation of transcription.MYB domain transcription factor family	loc_os03g29614.1
27.3.25	RNA.regulation of transcription.MYB domain transcription factor family	loc_os11g03440.1
27.3.25	RNA.regulation of transcription.MYB domain transcription factor family	loc_os08g33940.1
27.3.25	RNA.regulation of transcription.MYB domain transcription factor family	loc_os05g38460.1
27.3.25	RNA.regulation of transcription.MYB domain transcription factor family	loc_os06g14700.1
27.3.25	RNA.regulation of transcription.MYB domain transcription factor family	loc_os05g28320.1
27.3.25	RNA.regulation of transcription.MYB domain transcription factor family	loc_os03g04900.1
27.3.25	RNA.regulation of transcription.MYB domain transcription factor family	loc_os01g65370.1
27.3.25	RNA.regulation of transcription.MYB domain transcription factor family	loc_os04g38740.1
27.3.25	RNA.regulation of transcription.MYB domain transcription factor family	loc_os06g40330.1
27.3.25	RNA.regulation of transcription.MYB domain transcription factor family	loc_os05g04210.1
27.3.25	RNA.regulation of transcription.MYB domain transcription factor family	loc_os05g48010.1
27.3.25	RNA.regulation of transcription.MYB domain transcription factor family	loc_os01g09760.1
27.3.25	RNA.regulation of transcription.MYB domain transcription factor family	loc_os01g12700.1
27.3.25	RNA.regulation of transcription.MYB domain transcription factor family	loc_os10g30944.2
27.3.25	RNA.regulation of transcription.MYB domain transcription factor family	loc_os01g16810.1
27.3.25	RNA.regulation of transcription.MYB domain transcription factor family	loc_os10g35660.1
27.3.25	RNA.regulation of transcription.MYB domain transcription factor family	loc_os09g14880.1
27.3.25	RNA.regulation of transcription.MYB domain transcription factor family	loc_os03g20090.1
27.3.25	RNA.regulation of transcription.MYB domain transcription factor family	loc_os01g51260.1
27.3.25	RNA.regulation of transcription.MYB domain transcription factor family	loc_os08g33660.1
27.3.25	RNA.regulation of transcription.MYB domain transcription factor family	loc_os02g09670.1
27.3.25	RNA.regulation of transcription.MYB domain transcription factor family	loc_os01g52410.1
27.3.25	RNA.regulation of transcription.MYB domain transcription factor family	loc_os08g43550.1
27.3.25	RNA.regulation of transcription.MYB domain transcription factor family	loc_os03g27090.1
27.3.25	RNA.regulation of transcription.MYB domain transcription factor family	loc_os01g12860.1
27.3.25	RNA.regulation of transcription.MYB domain transcription factor family	loc_os04g42950.1
27.3.25	RNA.regulation of transcription.MYB domain transcription factor family	loc_os02g46780.1
27.3.25	RNA.regulation of transcription.MYB domain transcription factor family	loc_os06g43090.1
27.3.25	RNA.regulation of transcription.MYB domain transcription factor family	loc_os01g49160.1
27.3.25	RNA.regulation of transcription.MYB domain transcription factor family	loc_os06g11780.1
27.3.25	RNA.regulation of transcription.MYB domain transcription factor family	loc_os08g37970.1
27.3.25	RNA.regulation of transcription.MYB domain transcription factor family	loc_os07g31470.1
27.3.25	RNA.regulation of transcription.MYB domain transcription factor family	loc_os02g09480.1
27.3.25	RNA.regulation of transcription.MYB domain transcription factor family	loc_os09g23620.1
27.3.25	RNA.regulation of transcription.MYB domain transcription factor family	loc_os06g02250.1
27.3.25	RNA.regulation of transcription.MYB domain transcription factor family	loc_os02g54520.1
27.3.25	RNA.regulation of transcription.MYB domain transcription factor family	loc_os12g37970.1
27.3.25	RNA.regulation of transcription.MYB domain transcription factor family	loc_os02g42850.1
27.3.25	RNA.regulation of transcription.MYB domain transcription factor family	loc_os12g07640.1
27.3.25	RNA.regulation of transcription.MYB domain transcription factor family	loc_os11g10130.1
27.3.25	RNA.regulation of transcription.MYB domain transcription factor family	loc_os08g05520.1
27.3.25	RNA.regulation of transcription.MYB domain transcription factor family	loc_os05g35500.1
27.3.25	RNA.regulation of transcription.MYB domain transcription factor family	loc_os01g18240.1
27.3.25	RNA.regulation of transcription.MYB domain transcription factor family	loc_os03g56090.1
27.3.25	RNA.regulation of transcription.MYB domain transcription factor family	loc_os09g36250.1
27.3.25	RNA.regulation of transcription.MYB domain transcription factor family	loc_os01g09590.1
27.3.25	RNA.regulation of transcription.MYB domain transcription factor family	loc_os02g02370.1
27.3.25	RNA.regulation of transcription.MYB domain transcription factor family	loc_os02g17190.1
27.3.25	RNA.regulation of transcription.MYB domain transcription factor family	loc_os04g45020.1
27.3.25	RNA.regulation of transcription.MYB domain transcription factor family	loc_os01g07450.1
27.3.25	RNA.regulation of transcription.MYB domain transcription factor family	loc_os01g50720.1
27.3.25	RNA.regulation of transcription.MYB domain transcription factor family	loc_os01g63160.1
27.3.25	RNA.regulation of transcription.MYB domain transcription factor family	loc_os07g44090.1
27.3.25	RNA.regulation of transcription.MYB domain transcription factor family	loc_os05g04820.1
27.3.25	RNA.regulation of transcription.MYB domain transcription factor family	loc_os01g74410.1
27.3.25	RNA.regulation of transcription.MYB domain transcription factor family	loc_os11g47460.1
27.3.25	RNA.regulation of transcription.MYB domain transcription factor family	loc_os02g51799.1
27.3.25	RNA.regulation of transcription.MYB domain transcription factor family	loc_os09g36730.1
27.3.25	RNA.regulation of transcription.MYB domain transcription factor family	loc_os01g63680.1
27.3.25	RNA.regulation of transcription.MYB domain transcription factor family	loc_os03g25550.1
27.3.25	RNA.regulation of transcription.MYB domain transcription factor family	loc_os04g28090.1
27.3.25	RNA.regulation of transcription.MYB domain transcription factor family	loc_os07g44030.1
27.3.25	RNA.regulation of transcription.MYB domain transcription factor family	loc_os01g62410.1
27.3.25	RNA.regulation of transcription.MYB domain transcription factor family	loc_os10g20990.1
27.3.25	RNA.regulation of transcription.MYB domain transcription factor family	loc_os02g19460.1
27.3.25	RNA.regulation of transcription.MYB domain transcription factor family	loc_os01g45090.1
27.3.26	RNA.regulation of transcription.MYB-related transcription factor family	loc_os05g37730.1
27.3.26	RNA.regulation of transcription.MYB-related transcription factor family	loc_os01g41900.1
27.3.26	RNA.regulation of transcription.MYB-related transcription factor family	loc_os01g09640.1
27.3.26	RNA.regulation of transcription.MYB-related transcription factor family	loc_os01g06320.1
27.3.26	RNA.regulation of transcription.MYB-related transcription factor family	loc_os01g34060.1
27.3.26	RNA.regulation of transcription.MYB-related transcription factor family	loc_os08g04840.1
27.3.26	RNA.regulation of transcription.MYB-related transcription factor family	loc_os01g09280.1
27.3.26	RNA.regulation of transcription.MYB-related transcription factor family	loc_os06g45840.1
27.3.26	RNA.regulation of transcription.MYB-related transcription factor family	loc_os02g47744.1
27.3.26	RNA.regulation of transcription.MYB-related transcription factor family	loc_os04g58020.1
27.3.26	RNA.regulation of transcription.MYB-related transcription factor family	loc_os06g51260.1
27.3.26	RNA.regulation of transcription.MYB-related transcription factor family	loc_os01g40670.1
27.3.26	RNA.regulation of transcription.MYB-related transcription factor family	loc_os01g63460.1
27.3.26	RNA.regulation of transcription.MYB-related transcription factor family	loc_os12g41920.1
27.3.26	RNA.regulation of transcription.MYB-related transcription factor family	loc_os08g06110.2
27.3.26	RNA.regulation of transcription.MYB-related transcription factor family	loc_os04g27410.1
27.3.26	RNA.regulation of transcription.MYB-related transcription factor family	loc_os03g62100.1
27.3.26	RNA.regulation of transcription.MYB-related transcription factor family	loc_os05g37040.1
27.3.26	RNA.regulation of transcription.MYB-related transcription factor family	loc_os02g45670.1
27.3.26	RNA.regulation of transcription.MYB-related transcription factor family	loc_os06g07640.1
27.3.26	RNA.regulation of transcription.MYB-related transcription factor family	loc_os05g49240.1
27.3.26	RNA.regulation of transcription.MYB-related transcription factor family	loc_os01g44390.1
27.3.26	RNA.regulation of transcription.MYB-related transcription factor family	loc_os12g33950.1
27.3.26	RNA.regulation of transcription.MYB-related transcription factor family	loc_os01g44370.1
27.3.26	RNA.regulation of transcription.MYB-related transcription factor family	loc_os06g07700.1
27.3.26	RNA.regulation of transcription.MYB-related transcription factor family	loc_os06g07650.1
27.3.26	RNA.regulation of transcription.MYB-related transcription factor family	loc_os03g14810.1
27.3.26	RNA.regulation of transcription.MYB-related transcription factor family	loc_os01g04930.1
27.3.26	RNA.regulation of transcription.MYB-related transcription factor family	loc_os04g49450.1
27.3.26	RNA.regulation of transcription.MYB-related transcription factor family	loc_os05g51160.1
27.3.26	RNA.regulation of transcription.MYB-related transcription factor family	loc_os05g10690.1
27.3.26	RNA.regulation of transcription.MYB-related transcription factor family	loc_os05g07010.1
27.3.27	RNA.regulation of transcription.NAC domain transcription factor family	loc_os06g36480.1
27.3.27	RNA.regulation of transcription.NAC domain transcription factor family	loc_os11g04960.1
27.3.27	RNA.regulation of transcription.NAC domain transcription factor family	loc_os02g12310.1
27.3.27	RNA.regulation of transcription.NAC domain transcription factor family	loc_os12g05990.1
27.3.27	RNA.regulation of transcription.NAC domain transcription factor family	loc_os06g01230.1
27.3.27	RNA.regulation of transcription.NAC domain transcription factor family	loc_os03g60080.1
27.3.27	RNA.regulation of transcription.NAC domain transcription factor family	loc_os02g57650.1
27.3.27	RNA.regulation of transcription.NAC domain transcription factor family	loc_os01g66120.1
27.3.27	RNA.regulation of transcription.NAC domain transcription factor family	loc_os08g42400.1
27.3.27	RNA.regulation of transcription.NAC domain transcription factor family	loc_os08g01330.1
27.3.27	RNA.regulation of transcription.NAC domain transcription factor family	loc_os05g34830.1
27.3.27	RNA.regulation of transcription.NAC domain transcription factor family	loc_os01g71790.1
27.3.27	RNA.regulation of transcription.NAC domain transcription factor family	loc_os03g12120.1
27.3.27	RNA.regulation of transcription.NAC domain transcription factor family	loc_os08g33910.1
27.3.27	RNA.regulation of transcription.NAC domain transcription factor family	loc_os03g39100.1
27.3.27	RNA.regulation of transcription.NAC domain transcription factor family	loc_os11g31360.1
27.3.27	RNA.regulation of transcription.NAC domain transcription factor family	loc_os03g04070.1
27.3.27	RNA.regulation of transcription.NAC domain transcription factor family	loc_os08g23880.1
27.3.27	RNA.regulation of transcription.NAC domain transcription factor family	loc_os11g31340.1
27.3.27	RNA.regulation of transcription.NAC domain transcription factor family	loc_os06g51070.1
27.3.27	RNA.regulation of transcription.NAC domain transcription factor family	loc_os08g02160.1
27.3.27	RNA.regulation of transcription.NAC domain transcription factor family	loc_os03g59730.1
27.3.27	RNA.regulation of transcription.NAC domain transcription factor family	loc_os08g10080.1
27.3.27	RNA.regulation of transcription.NAC domain transcription factor family	loc_os11g05614.1
27.3.27	RNA.regulation of transcription.NAC domain transcription factor family	loc_os06g23650.1
27.3.27	RNA.regulation of transcription.NAC domain transcription factor family	loc_os07g27340.1
27.3.27	RNA.regulation of transcription.NAC domain transcription factor family	loc_os07g27330.1
27.3.27	RNA.regulation of transcription.NAC domain transcription factor family	loc_os10g09820.1
27.3.27	RNA.regulation of transcription.NAC domain transcription factor family	loc_os08g06140.1
27.3.27	RNA.regulation of transcription.NAC domain transcription factor family	loc_os05g34600.1
27.3.27	RNA.regulation of transcription.NAC domain transcription factor family	loc_os03g21060.1
27.3.27	RNA.regulation of transcription.NAC domain transcription factor family	loc_os12g23090.1
27.3.27	RNA.regulation of transcription.NAC domain transcription factor family	loc_os08g44820.1
27.3.27	RNA.regulation of transcription.NAC domain transcription factor family	loc_os03g01870.1
27.3.27	RNA.regulation of transcription.NAC domain transcription factor family	loc_os07g48550.1
27.3.27	RNA.regulation of transcription.NAC domain transcription factor family	loc_os05g10620.1
27.3.27	RNA.regulation of transcription.NAC domain transcription factor family	loc_os07g48450.1
27.3.27	RNA.regulation of transcription.NAC domain transcription factor family	loc_os01g64310.1
27.3.27	RNA.regulation of transcription.NAC domain transcription factor family	loc_os01g66490.1
27.3.27	RNA.regulation of transcription.NAC domain transcription factor family	loc_os08g40030.1
27.3.27	RNA.regulation of transcription.NAC domain transcription factor family	loc_os07g04560.1
27.3.27	RNA.regulation of transcription.NAC domain transcription factor family	loc_os05g34310.1
27.3.27	RNA.regulation of transcription.NAC domain transcription factor family	loc_os01g01470.1
27.3.27	RNA.regulation of transcription.NAC domain transcription factor family	loc_os02g06950.1
27.3.27	RNA.regulation of transcription.NAC domain transcription factor family	loc_os01g15640.1
27.3.27	RNA.regulation of transcription.NAC domain transcription factor family	loc_os03g56580.1
27.3.27	RNA.regulation of transcription.NAC domain transcription factor family	loc_os10g38834.1
27.3.27	RNA.regulation of transcription.NAC domain transcription factor family	loc_os12g22630.1
27.3.27	RNA.regulation of transcription.NAC domain transcription factor family	loc_os10g25620.1
27.3.27	RNA.regulation of transcription.NAC domain transcription factor family	loc_os07g37920.1
27.3.27	RNA.regulation of transcription.NAC domain transcription factor family	loc_os03g03540.1
27.3.27	RNA.regulation of transcription.NAC domain transcription factor family	loc_os09g38010.1
27.3.27	RNA.regulation of transcription.NAC domain transcription factor family	loc_os04g59470.1
27.3.27	RNA.regulation of transcription.NAC domain transcription factor family	loc_os12g43530.1
27.3.27	RNA.regulation of transcription.NAC domain transcription factor family	loc_os01g59640.1
27.3.27	RNA.regulation of transcription.NAC domain transcription factor family	loc_os05g37080.1
27.3.27	RNA.regulation of transcription.NAC domain transcription factor family	loc_os07g09740.1
27.3.27	RNA.regulation of transcription.NAC domain transcription factor family	loc_os09g32040.1
27.3.27	RNA.regulation of transcription.NAC domain transcription factor family	loc_os11g08210.1
27.3.27	RNA.regulation of transcription.NAC domain transcription factor family	loc_os11g03300.1
27.3.27	RNA.regulation of transcription.NAC domain transcription factor family	loc_os12g41680.1
27.3.27	RNA.regulation of transcription.NAC domain transcription factor family	loc_os03g21030.1
27.3.27	RNA.regulation of transcription.NAC domain transcription factor family	loc_os06g46270.1
27.3.27	RNA.regulation of transcription.NAC domain transcription factor family	loc_os10g21560.1
27.3.27	RNA.regulation of transcription.NAC domain transcription factor family	loc_os05g35170.1
27.3.27	RNA.regulation of transcription.NAC domain transcription factor family	loc_os07g17180.1
27.3.27	RNA.regulation of transcription.NAC domain transcription factor family	loc_os11g31380.1
27.3.27	RNA.regulation of transcription.NAC domain transcription factor family	loc_os05g43960.1
27.3.27	RNA.regulation of transcription.NAC domain transcription factor family	loc_os11g31330.1
27.3.27	RNA.regulation of transcription.NAC domain transcription factor family	loc_os01g01430.1
27.3.27	RNA.regulation of transcription.NAC domain transcription factor family	loc_os10g42130.1
27.3.27	RNA.regulation of transcription.NAC domain transcription factor family	loc_os12g03040.1
27.3.27	RNA.regulation of transcription.NAC domain transcription factor family	loc_os12g03050.1
27.3.27	RNA.regulation of transcription.NAC domain transcription factor family	loc_os04g45340.1
27.3.27	RNA.regulation of transcription.NAC domain transcription factor family	loc_os02g15340.1
27.3.27	RNA.regulation of transcription.NAC domain transcription factor family	loc_os03g02800.1
27.3.27	RNA.regulation of transcription.NAC domain transcription factor family	loc_os12g29330.1
27.3.27	RNA.regulation of transcription.NAC domain transcription factor family	loc_os02g56600.1
27.3.27	RNA.regulation of transcription.NAC domain transcription factor family	loc_os02g34970.1
27.3.27	RNA.regulation of transcription.NAC domain transcription factor family	loc_os06g15690.1
27.3.27	RNA.regulation of transcription.NAC domain transcription factor family	loc_os01g70110.1
27.3.27	RNA.regulation of transcription.NAC domain transcription factor family	loc_os06g04090.1
27.3.27	RNA.regulation of transcription.NAC domain transcription factor family	loc_os02g38130.1
27.3.27	RNA.regulation of transcription.NAC domain transcription factor family	loc_os05g48850.1
27.3.27	RNA.regulation of transcription.NAC domain transcription factor family	loc_os04g52810.1
27.3.27	RNA.regulation of transcription.NAC domain transcription factor family	loc_os03g42630.1
27.3.27	RNA.regulation of transcription.NAC domain transcription factor family	loc_os01g48130.1
27.3.27	RNA.regulation of transcription.NAC domain transcription factor family	loc_os09g32260.1
27.3.27	RNA.regulation of transcription.NAC domain transcription factor family	loc_os04g43560.1
27.3.27	RNA.regulation of transcription.NAC domain transcription factor family	loc_os04g38720.1
27.3.27	RNA.regulation of transcription.NAC domain transcription factor family	loc_os01g09550.1
27.3.27	RNA.regulation of transcription.NAC domain transcription factor family	loc_os04g35660.1
27.3.27	RNA.regulation of transcription.NAC domain transcription factor family	loc_os08g33670.1
27.3.27	RNA.regulation of transcription.NAC domain transcription factor family	loc_os11g45950.1
27.3.27	RNA.regulation of transcription.NAC domain transcription factor family	loc_os10g33760.1
27.3.27	RNA.regulation of transcription.NAC domain transcription factor family	loc_os06g01480.1
27.3.27	RNA.regulation of transcription.NAC domain transcription factor family	loc_os01g65730.1
27.3.27	RNA.regulation of transcription.NAC domain transcription factor family	loc_os11g03370.1
27.3.27	RNA.regulation of transcription.NAC domain transcription factor family	loc_os10g25640.1
27.3.27	RNA.regulation of transcription.NAC domain transcription factor family	loc_os11g03310.1
27.3.27	RNA.regulation of transcription.NAC domain transcription factor family	loc_os07g09830.1
27.3.27	RNA.regulation of transcription.NAC domain transcription factor family	loc_os12g07790.1
27.3.27	RNA.regulation of transcription.NAC domain transcription factor family	loc_os02g42970.1
27.3.27	RNA.regulation of transcription.NAC domain transcription factor family	loc_os09g38000.1
27.3.27	RNA.regulation of transcription.NAC domain transcription factor family	loc_os04g40140.1
27.3.27	RNA.regulation of transcription.NAC domain transcription factor family	loc_os07g09860.1
27.3.28	RNA.regulation of transcription.SBP,Squamosa promoter binding protein family	loc_os06g44860.1
27.3.28	RNA.regulation of transcription.SBP,Squamosa promoter binding protein family	loc_os02g08070.1
27.3.28	RNA.regulation of transcription.SBP,Squamosa promoter binding protein family	loc_os04g56170.1
27.3.28	RNA.regulation of transcription.SBP,Squamosa promoter binding protein family	loc_os05g33810.1
27.3.28	RNA.regulation of transcription.SBP,Squamosa promoter binding protein family	loc_os01g18850.1
27.3.28	RNA.regulation of transcription.SBP,Squamosa promoter binding protein family	loc_os01g69830.1
27.3.28	RNA.regulation of transcription.SBP,Squamosa promoter binding protein family	loc_os08g40260.1
27.3.28	RNA.regulation of transcription.SBP,Squamosa promoter binding protein family	loc_os03g61760.1
27.3.28	RNA.regulation of transcription.SBP,Squamosa promoter binding protein family	loc_os02g07780.1
27.3.28	RNA.regulation of transcription.SBP,Squamosa promoter binding protein family	loc_os02g04680.1
27.3.28	RNA.regulation of transcription.SBP,Squamosa promoter binding protein family	loc_os08g39890.1
27.3.28	RNA.regulation of transcription.SBP,Squamosa promoter binding protein family	loc_os09g31438.1
27.3.28	RNA.regulation of transcription.SBP,Squamosa promoter binding protein family	loc_os08g41940.1
27.3.28	RNA.regulation of transcription.SBP,Squamosa promoter binding protein family	loc_os06g49010.1
27.3.28	RNA.regulation of transcription.SBP,Squamosa promoter binding protein family	loc_os11g30370.1
27.3.28	RNA.regulation of transcription.SBP,Squamosa promoter binding protein family	loc_os07g32170.1
27.3.29	RNA.regulation of transcription.TCP transcription factor family	loc_os03g49880.1
27.3.29	RNA.regulation of transcription.TCP transcription factor family	loc_os09g24480.1
27.3.29	RNA.regulation of transcription.TCP transcription factor family	loc_os07g05720.1
27.3.29	RNA.regulation of transcription.TCP transcription factor family	loc_os01g69980.1
27.3.29	RNA.regulation of transcription.TCP transcription factor family	loc_os01g55750.1
27.3.29	RNA.regulation of transcription.TCP transcription factor family	loc_os05g43760.1
27.3.29	RNA.regulation of transcription.TCP transcription factor family	loc_os12g02090.1
27.3.29	RNA.regulation of transcription.TCP transcription factor family	loc_os02g42380.1
27.3.29	RNA.regulation of transcription.TCP transcription factor family	loc_os08g33530.1
27.3.29	RNA.regulation of transcription.TCP transcription factor family	loc_os04g11830.1
27.3.29	RNA.regulation of transcription.TCP transcription factor family	loc_os04g44440.1
27.3.29	RNA.regulation of transcription.TCP transcription factor family	loc_os03g57190.1
27.3.29	RNA.regulation of transcription.TCP transcription factor family	loc_os02g51310.1
27.3.29	RNA.regulation of transcription.TCP transcription factor family	loc_os06g12230.1
27.3.29	RNA.regulation of transcription.TCP transcription factor family	loc_os01g11550.1
27.3.29	RNA.regulation of transcription.TCP transcription factor family	loc_os09g34950.1
27.3.3	RNA.regulation of transcription.AP2/EREBP, APETALA2/Ethylene-responsive element binding protein family	loc_os04g32620.1
27.3.3	RNA.regulation of transcription.AP2/EREBP, APETALA2/Ethylene-responsive element binding protein family	loc_os11g19060.1
27.3.3	RNA.regulation of transcription.AP2/EREBP, APETALA2/Ethylene-responsive element binding protein family	loc_os03g08500.1
27.3.3	RNA.regulation of transcription.AP2/EREBP, APETALA2/Ethylene-responsive element binding protein family	loc_os09g35020.1
27.3.3	RNA.regulation of transcription.AP2/EREBP, APETALA2/Ethylene-responsive element binding protein family	loc_os03g60120.1
27.3.3	RNA.regulation of transcription.AP2/EREBP, APETALA2/Ethylene-responsive element binding protein family	loc_os02g54050.1
27.3.3	RNA.regulation of transcription.AP2/EREBP, APETALA2/Ethylene-responsive element binding protein family	loc_os01g58420.1
27.3.3	RNA.regulation of transcription.AP2/EREBP, APETALA2/Ethylene-responsive element binding protein family	loc_os05g03040.1
27.3.3	RNA.regulation of transcription.AP2/EREBP, APETALA2/Ethylene-responsive element binding protein family	loc_os10g22600.1
27.3.3	RNA.regulation of transcription.AP2/EREBP, APETALA2/Ethylene-responsive element binding protein family	loc_os08g43200.1
27.3.3	RNA.regulation of transcription.AP2/EREBP, APETALA2/Ethylene-responsive element binding protein family	loc_os05g47650.1
27.3.3	RNA.regulation of transcription.AP2/EREBP, APETALA2/Ethylene-responsive element binding protein family	loc_os03g12950.1
27.3.3	RNA.regulation of transcription.AP2/EREBP, APETALA2/Ethylene-responsive element binding protein family	loc_os06g23050.1
27.3.3	RNA.regulation of transcription.AP2/EREBP, APETALA2/Ethylene-responsive element binding protein family	loc_os06g40150.1
27.3.3	RNA.regulation of transcription.AP2/EREBP, APETALA2/Ethylene-responsive element binding protein family	loc_os02g45420.1
27.3.3	RNA.regulation of transcription.AP2/EREBP, APETALA2/Ethylene-responsive element binding protein family	loc_os03g05590.1
27.3.3	RNA.regulation of transcription.AP2/EREBP, APETALA2/Ethylene-responsive element binding protein family	loc_os01g10370.1
27.3.3	RNA.regulation of transcription.AP2/EREBP, APETALA2/Ethylene-responsive element binding protein family	loc_os10g41330.1
27.3.3	RNA.regulation of transcription.AP2/EREBP, APETALA2/Ethylene-responsive element binding protein family	loc_os06g11940.1
27.3.3	RNA.regulation of transcription.AP2/EREBP, APETALA2/Ethylene-responsive element binding protein family	loc_os06g09790.1
27.3.3	RNA.regulation of transcription.AP2/EREBP, APETALA2/Ethylene-responsive element binding protein family	loc_os12g41060.1
27.3.3	RNA.regulation of transcription.AP2/EREBP, APETALA2/Ethylene-responsive element binding protein family	loc_os05g45954.1
27.3.3	RNA.regulation of transcription.AP2/EREBP, APETALA2/Ethylene-responsive element binding protein family	loc_os12g03290.1
27.3.3	RNA.regulation of transcription.AP2/EREBP, APETALA2/Ethylene-responsive element binding protein family	loc_os01g64790.1
27.3.3	RNA.regulation of transcription.AP2/EREBP, APETALA2/Ethylene-responsive element binding protein family	loc_os08g07700.1
27.3.3	RNA.regulation of transcription.AP2/EREBP, APETALA2/Ethylene-responsive element binding protein family	loc_os03g07830.1
27.3.3	RNA.regulation of transcription.AP2/EREBP, APETALA2/Ethylene-responsive element binding protein family	loc_os06g09810.1
27.3.3	RNA.regulation of transcription.AP2/EREBP, APETALA2/Ethylene-responsive element binding protein family	loc_os04g46240.1
27.3.3	RNA.regulation of transcription.AP2/EREBP, APETALA2/Ethylene-responsive element binding protein family	loc_os06g09717.1
27.3.3	RNA.regulation of transcription.AP2/EREBP, APETALA2/Ethylene-responsive element binding protein family	loc_os06g09760.1
27.3.3	RNA.regulation of transcription.AP2/EREBP, APETALA2/Ethylene-responsive element binding protein family	loc_os06g43220.1
27.3.3	RNA.regulation of transcription.AP2/EREBP, APETALA2/Ethylene-responsive element binding protein family	loc_os08g34360.1
27.3.3	RNA.regulation of transcription.AP2/EREBP, APETALA2/Ethylene-responsive element binding protein family	loc_os05g27930.1
27.3.3	RNA.regulation of transcription.AP2/EREBP, APETALA2/Ethylene-responsive element binding protein family	loc_os04g46220.1
27.3.3	RNA.regulation of transcription.AP2/EREBP, APETALA2/Ethylene-responsive element binding protein family	loc_os01g07120.1
27.3.3	RNA.regulation of transcription.AP2/EREBP, APETALA2/Ethylene-responsive element binding protein family	loc_os07g03250.1
27.3.3	RNA.regulation of transcription.AP2/EREBP, APETALA2/Ethylene-responsive element binding protein family	loc_os01g21120.1
27.3.3	RNA.regulation of transcription.AP2/EREBP, APETALA2/Ethylene-responsive element binding protein family	loc_os02g43820.1
27.3.3	RNA.regulation of transcription.AP2/EREBP, APETALA2/Ethylene-responsive element binding protein family	loc_os01g49830.1
27.3.3	RNA.regulation of transcription.AP2/EREBP, APETALA2/Ethylene-responsive element binding protein family	loc_os09g39850.1
27.3.3	RNA.regulation of transcription.AP2/EREBP, APETALA2/Ethylene-responsive element binding protein family	loc_os02g51300.1
27.3.3	RNA.regulation of transcription.AP2/EREBP, APETALA2/Ethylene-responsive element binding protein family	loc_os03g64260.1
27.3.3	RNA.regulation of transcription.AP2/EREBP, APETALA2/Ethylene-responsive element binding protein family	loc_os09g13940.1
27.3.3	RNA.regulation of transcription.AP2/EREBP, APETALA2/Ethylene-responsive element binding protein family	loc_os09g25600.1
27.3.3	RNA.regulation of transcription.AP2/EREBP, APETALA2/Ethylene-responsive element binding protein family	loc_os06g05340.1
27.3.3	RNA.regulation of transcription.AP2/EREBP, APETALA2/Ethylene-responsive element binding protein family	loc_os08g07440.1
27.3.3	RNA.regulation of transcription.AP2/EREBP, APETALA2/Ethylene-responsive element binding protein family	loc_os04g46410.1
27.3.3	RNA.regulation of transcription.AP2/EREBP, APETALA2/Ethylene-responsive element binding protein family	loc_os03g15660.1
27.3.3	RNA.regulation of transcription.AP2/EREBP, APETALA2/Ethylene-responsive element binding protein family	loc_os01g59780.1
27.3.3	RNA.regulation of transcription.AP2/EREBP, APETALA2/Ethylene-responsive element binding protein family	loc_os04g52090.1
27.3.3	RNA.regulation of transcription.AP2/EREBP, APETALA2/Ethylene-responsive element binding protein family	loc_os03g22170.1
27.3.3	RNA.regulation of transcription.AP2/EREBP, APETALA2/Ethylene-responsive element binding protein family	loc_os03g56050.1
27.3.3	RNA.regulation of transcription.AP2/EREBP, APETALA2/Ethylene-responsive element binding protein family	loc_os01g67410.1
27.3.3	RNA.regulation of transcription.AP2/EREBP, APETALA2/Ethylene-responsive element binding protein family	loc_os08g44960.1
27.3.3	RNA.regulation of transcription.AP2/EREBP, APETALA2/Ethylene-responsive element binding protein family	loc_os06g03670.1
27.3.3	RNA.regulation of transcription.AP2/EREBP, APETALA2/Ethylene-responsive element binding protein family	loc_os02g43940.1
27.3.3	RNA.regulation of transcription.AP2/EREBP, APETALA2/Ethylene-responsive element binding protein family	loc_os01g04750.1
27.3.3	RNA.regulation of transcription.AP2/EREBP, APETALA2/Ethylene-responsive element binding protein family	loc_os02g38090.1
27.3.3	RNA.regulation of transcription.AP2/EREBP, APETALA2/Ethylene-responsive element binding protein family	loc_os09g39810.1
27.3.3	RNA.regulation of transcription.AP2/EREBP, APETALA2/Ethylene-responsive element binding protein family	loc_os01g47500.1
27.3.3	RNA.regulation of transcription.AP2/EREBP, APETALA2/Ethylene-responsive element binding protein family	loc_os05g36100.1
27.3.3	RNA.regulation of transcription.AP2/EREBP, APETALA2/Ethylene-responsive element binding protein family	loc_os04g46250.1
27.3.3	RNA.regulation of transcription.AP2/EREBP, APETALA2/Ethylene-responsive element binding protein family	loc_os02g45450.1
27.3.3	RNA.regulation of transcription.AP2/EREBP, APETALA2/Ethylene-responsive element binding protein family	loc_os05g28350.1
27.3.3	RNA.regulation of transcription.AP2/EREBP, APETALA2/Ethylene-responsive element binding protein family	loc_os02g52670.1
27.3.3	RNA.regulation of transcription.AP2/EREBP, APETALA2/Ethylene-responsive element binding protein family	loc_os04g48350.1
27.3.3	RNA.regulation of transcription.AP2/EREBP, APETALA2/Ethylene-responsive element binding protein family	loc_os06g06970.1
27.3.3	RNA.regulation of transcription.AP2/EREBP, APETALA2/Ethylene-responsive element binding protein family	loc_os09g28440.1
27.3.3	RNA.regulation of transcription.AP2/EREBP, APETALA2/Ethylene-responsive element binding protein family	loc_os02g43790.1
27.3.3	RNA.regulation of transcription.AP2/EREBP, APETALA2/Ethylene-responsive element binding protein family	loc_os01g04020.1
27.3.3	RNA.regulation of transcription.AP2/EREBP, APETALA2/Ethylene-responsive element binding protein family	loc_os07g13170.1
27.3.3	RNA.regulation of transcription.AP2/EREBP, APETALA2/Ethylene-responsive element binding protein family	loc_os04g55560.2
27.3.3	RNA.regulation of transcription.AP2/EREBP, APETALA2/Ethylene-responsive element binding protein family	loc_os09g11460.1
27.3.3	RNA.regulation of transcription.AP2/EREBP, APETALA2/Ethylene-responsive element binding protein family	loc_os02g40070.1
27.3.3	RNA.regulation of transcription.AP2/EREBP, APETALA2/Ethylene-responsive element binding protein family	loc_os03g60430.1
27.3.3	RNA.regulation of transcription.AP2/EREBP, APETALA2/Ethylene-responsive element binding protein family	loc_os06g44750.1
27.3.3	RNA.regulation of transcription.AP2/EREBP, APETALA2/Ethylene-responsive element binding protein family	loc_os03g08500.1
27.3.3	RNA.regulation of transcription.AP2/EREBP, APETALA2/Ethylene-responsive element binding protein family	loc_os05g41760.1
27.3.3	RNA.regulation of transcription.AP2/EREBP, APETALA2/Ethylene-responsive element binding protein family	loc_os04g46440.1
27.3.3	RNA.regulation of transcription.AP2/EREBP, APETALA2/Ethylene-responsive element binding protein family	loc_os03g08490.1
27.3.3	RNA.regulation of transcription.AP2/EREBP, APETALA2/Ethylene-responsive element binding protein family	loc_os08g36920.1
27.3.3	RNA.regulation of transcription.AP2/EREBP, APETALA2/Ethylene-responsive element binding protein family	loc_os09g11480.1
27.3.3	RNA.regulation of transcription.AP2/EREBP, APETALA2/Ethylene-responsive element binding protein family	loc_os09g20350.1
27.3.3	RNA.regulation of transcription.AP2/EREBP, APETALA2/Ethylene-responsive element binding protein family	loc_os01g04800.1
27.3.3	RNA.regulation of transcription.AP2/EREBP, APETALA2/Ethylene-responsive element binding protein family	loc_os02g43970.1
27.3.3	RNA.regulation of transcription.AP2/EREBP, APETALA2/Ethylene-responsive element binding protein family	loc_os05g29810.1
27.3.3	RNA.regulation of transcription.AP2/EREBP, APETALA2/Ethylene-responsive element binding protein family	loc_os04g42570.1
27.3.3	RNA.regulation of transcription.AP2/EREBP, APETALA2/Ethylene-responsive element binding protein family	loc_os06g10780.1
27.3.3	RNA.regulation of transcription.AP2/EREBP, APETALA2/Ethylene-responsive element binding protein family	loc_os04g55970.1
27.3.3	RNA.regulation of transcription.AP2/EREBP, APETALA2/Ethylene-responsive element binding protein family	loc_os07g10410.1
27.3.3	RNA.regulation of transcription.AP2/EREBP, APETALA2/Ethylene-responsive element binding protein family	loc_os01g46870.1
27.3.3	RNA.regulation of transcription.AP2/EREBP, APETALA2/Ethylene-responsive element binding protein family	loc_os04g46400.1
27.3.3	RNA.regulation of transcription.AP2/EREBP, APETALA2/Ethylene-responsive element binding protein family	loc_os10g25170.1
27.3.3	RNA.regulation of transcription.AP2/EREBP, APETALA2/Ethylene-responsive element binding protein family	loc_os03g08460.1
27.3.3	RNA.regulation of transcription.AP2/EREBP, APETALA2/Ethylene-responsive element binding protein family	loc_os04g44670.1
27.3.3	RNA.regulation of transcription.AP2/EREBP, APETALA2/Ethylene-responsive element binding protein family	loc_os08g31580.1
27.3.3	RNA.regulation of transcription.AP2/EREBP, APETALA2/Ethylene-responsive element binding protein family	loc_os02g13710.1
27.3.3	RNA.regulation of transcription.AP2/EREBP, APETALA2/Ethylene-responsive element binding protein family	loc_os09g34320.1
27.3.3	RNA.regulation of transcription.AP2/EREBP, APETALA2/Ethylene-responsive element binding protein family	loc_os01g68104.1
27.3.3	RNA.regulation of transcription.AP2/EREBP, APETALA2/Ethylene-responsive element binding protein family	loc_os06g09390.1
27.3.3	RNA.regulation of transcription.AP2/EREBP, APETALA2/Ethylene-responsive element binding protein family	loc_os07g42510.1
27.3.3	RNA.regulation of transcription.AP2/EREBP, APETALA2/Ethylene-responsive element binding protein family	loc_os01g07410.1
27.3.3	RNA.regulation of transcription.AP2/EREBP, APETALA2/Ethylene-responsive element binding protein family	loc_os02g54160.1
27.3.3	RNA.regulation of transcription.AP2/EREBP, APETALA2/Ethylene-responsive element binding protein family	loc_os05g32270.1
27.3.3	RNA.regulation of transcription.AP2/EREBP, APETALA2/Ethylene-responsive element binding protein family	loc_os03g08470.1
27.3.3	RNA.regulation of transcription.AP2/EREBP, APETALA2/Ethylene-responsive element binding protein family	loc_os05g41780.1
27.3.3	RNA.regulation of transcription.AP2/EREBP, APETALA2/Ethylene-responsive element binding protein family	loc_os04g18650.1
27.3.3	RNA.regulation of transcription.AP2/EREBP, APETALA2/Ethylene-responsive element binding protein family	loc_os08g42550.1
27.3.3	RNA.regulation of transcription.AP2/EREBP, APETALA2/Ethylene-responsive element binding protein family	loc_os04g32790.1
27.3.3	RNA.regulation of transcription.AP2/EREBP, APETALA2/Ethylene-responsive element binding protein family	loc_os02g51670.1
27.3.3	RNA.regulation of transcription.AP2/EREBP, APETALA2/Ethylene-responsive element binding protein family	loc_os02g55380.1
27.3.3	RNA.regulation of transcription.AP2/EREBP, APETALA2/Ethylene-responsive element binding protein family	loc_os02g10760.1
27.3.3	RNA.regulation of transcription.AP2/EREBP, APETALA2/Ethylene-responsive element binding protein family	loc_os03g07940.1
27.3.3	RNA.regulation of transcription.AP2/EREBP, APETALA2/Ethylene-responsive element binding protein family	loc_os03g19900.1
27.3.3	RNA.regulation of transcription.AP2/EREBP, APETALA2/Ethylene-responsive element binding protein family	loc_os10g41130.1
27.3.30	RNA.regulation of transcription.Trihelix, Triple-Helix transcription factor family	loc_os01g48320.1
27.3.30	RNA.regulation of transcription.Trihelix, Triple-Helix transcription factor family	loc_os04g51320.1
27.3.30	RNA.regulation of transcription.Trihelix, Triple-Helix transcription factor family	loc_os04g36790.1
27.3.30	RNA.regulation of transcription.Trihelix, Triple-Helix transcription factor family	loc_os01g52090.1
27.3.30	RNA.regulation of transcription.Trihelix, Triple-Helix transcription factor family	loc_os04g40930.1
27.3.30	RNA.regulation of transcription.Trihelix, Triple-Helix transcription factor family	loc_os12g06640.1
27.3.30	RNA.regulation of transcription.Trihelix, Triple-Helix transcription factor family	loc_os11g06410.1
27.3.30	RNA.regulation of transcription.Trihelix, Triple-Helix transcription factor family	loc_os05g48690.1
27.3.30	RNA.regulation of transcription.Trihelix, Triple-Helix transcription factor family	loc_os03g02240.1
27.3.30	RNA.regulation of transcription.Trihelix, Triple-Helix transcription factor family	loc_os07g31270.1
27.3.30	RNA.regulation of transcription.Trihelix, Triple-Helix transcription factor family	loc_os02g33770.1
27.3.30	RNA.regulation of transcription.Trihelix, Triple-Helix transcription factor family	loc_os02g01380.1
27.3.30	RNA.regulation of transcription.Trihelix, Triple-Helix transcription factor family	loc_os09g38570.1
27.3.30	RNA.regulation of transcription.Trihelix, Triple-Helix transcription factor family	loc_os05g07730.1
27.3.30	RNA.regulation of transcription.Trihelix, Triple-Helix transcription factor family	loc_os04g45750.1
27.3.30	RNA.regulation of transcription.Trihelix, Triple-Helix transcription factor family	loc_os02g43300.1
27.3.30	RNA.regulation of transcription.Trihelix, Triple-Helix transcription factor family	loc_os01g48220.1
27.3.30	RNA.regulation of transcription.Trihelix, Triple-Helix transcription factor family	loc_os10g37240.2
27.3.30	RNA.regulation of transcription.Trihelix, Triple-Helix transcription factor family	loc_os01g07520.1
27.3.30	RNA.regulation of transcription.Trihelix, Triple-Helix transcription factor family	loc_os03g46350.1
27.3.32	RNA.regulation of transcription.WRKY domain transcription factor family	loc_os05g40060.1
27.3.32	RNA.regulation of transcription.WRKY domain transcription factor family	loc_os01g74140.1
27.3.32	RNA.regulation of transcription.WRKY domain transcription factor family	loc_os09g30400.1
27.3.32	RNA.regulation of transcription.WRKY domain transcription factor family	loc_os04g39570.1
27.3.32	RNA.regulation of transcription.WRKY domain transcription factor family	loc_os03g21710.1
27.3.32	RNA.regulation of transcription.WRKY domain transcription factor family	loc_os02g08440.1
27.3.32	RNA.regulation of transcription.WRKY domain transcription factor family	loc_os01g40430.1
27.3.32	RNA.regulation of transcription.WRKY domain transcription factor family	loc_os01g18584.1
27.3.32	RNA.regulation of transcription.WRKY domain transcription factor family	loc_os12g02400.1
27.3.32	RNA.regulation of transcription.WRKY domain transcription factor family	loc_os11g02520.1
27.3.32	RNA.regulation of transcription.WRKY domain transcription factor family	loc_os11g02540.1
27.3.32	RNA.regulation of transcription.WRKY domain transcription factor family	loc_os11g02530.1
27.3.32	RNA.regulation of transcription.WRKY domain transcription factor family	loc_os02g26430.1
27.3.32	RNA.regulation of transcription.WRKY domain transcription factor family	loc_os01g62510.1
27.3.32	RNA.regulation of transcription.WRKY domain transcription factor family	loc_os05g50610.1
27.3.32	RNA.regulation of transcription.WRKY domain transcription factor family	loc_os11g29870.1
27.3.32	RNA.regulation of transcription.WRKY domain transcription factor family	loc_os12g02450.1
27.3.32	RNA.regulation of transcription.WRKY domain transcription factor family	loc_os07g27670.1
27.3.32	RNA.regulation of transcription.WRKY domain transcription factor family	loc_os05g25700.1
27.3.32	RNA.regulation of transcription.WRKY domain transcription factor family	loc_os05g04640.1
27.3.32	RNA.regulation of transcription.WRKY domain transcription factor family	loc_os12g02470.1
27.3.32	RNA.regulation of transcription.WRKY domain transcription factor family	loc_os01g40260.1
27.3.32	RNA.regulation of transcription.WRKY domain transcription factor family	loc_os11g45920.1
27.3.32	RNA.regulation of transcription.WRKY domain transcription factor family	loc_os05g50700.1
27.3.32	RNA.regulation of transcription.WRKY domain transcription factor family	loc_os09g25060.1
27.3.32	RNA.regulation of transcription.WRKY domain transcription factor family	loc_os06g44010.1
27.3.32	RNA.regulation of transcription.WRKY domain transcription factor family	loc_os08g17400.1
27.3.32	RNA.regulation of transcription.WRKY domain transcription factor family	loc_os04g21950.1
27.3.32	RNA.regulation of transcription.WRKY domain transcription factor family	loc_os01g43650.1
27.3.32	RNA.regulation of transcription.WRKY domain transcription factor family	loc_os01g61080.1
27.3.32	RNA.regulation of transcription.WRKY domain transcription factor family	loc_os03g55080.1
27.3.32	RNA.regulation of transcription.WRKY domain transcription factor family	loc_os05g27730.1
27.3.32	RNA.regulation of transcription.WRKY domain transcription factor family	loc_os03g63810.1
27.3.32	RNA.regulation of transcription.WRKY domain transcription factor family	loc_os01g09100.1
27.3.32	RNA.regulation of transcription.WRKY domain transcription factor family	loc_os01g46800.1
27.3.32	RNA.regulation of transcription.WRKY domain transcription factor family	loc_os09g25070.1
27.3.32	RNA.regulation of transcription.WRKY domain transcription factor family	loc_os03g33012.1
27.3.32	RNA.regulation of transcription.WRKY domain transcription factor family	loc_os11g02470.1
27.3.32	RNA.regulation of transcription.WRKY domain transcription factor family	loc_os12g32250.1
27.3.32	RNA.regulation of transcription.WRKY domain transcription factor family	loc_os03g55164.1
27.3.32	RNA.regulation of transcription.WRKY domain transcription factor family	loc_os10g42850.1
27.3.32	RNA.regulation of transcription.WRKY domain transcription factor family	loc_os12g01180.1
27.3.32	RNA.regulation of transcription.WRKY domain transcription factor family	loc_os06g30860.1
27.3.32	RNA.regulation of transcription.WRKY domain transcription factor family	loc_os05g49210.1
27.3.32	RNA.regulation of transcription.WRKY domain transcription factor family	loc_os01g47560.1
27.3.32	RNA.regulation of transcription.WRKY domain transcription factor family	loc_os07g39480.1
27.3.32	RNA.regulation of transcription.WRKY domain transcription factor family	loc_os05g45230.1
27.3.32	RNA.regulation of transcription.WRKY domain transcription factor family	loc_os01g54600.1
27.3.32	RNA.regulation of transcription.WRKY domain transcription factor family	loc_os11g45850.1
27.3.32	RNA.regulation of transcription.WRKY domain transcription factor family	loc_os04g39570.2
27.3.32	RNA.regulation of transcription.WRKY domain transcription factor family	loc_os12g40570.1
27.3.32	RNA.regulation of transcription.WRKY domain transcription factor family	loc_os07g48260.1
27.3.32	RNA.regulation of transcription.WRKY domain transcription factor family	loc_os08g38990.1
27.3.32	RNA.regulation of transcription.WRKY domain transcription factor family	loc_os08g09810.1
27.3.32	RNA.regulation of transcription.WRKY domain transcription factor family	loc_os05g14370.1
27.3.32	RNA.regulation of transcription.WRKY domain transcription factor family	loc_os07g02060.1
27.3.32	RNA.regulation of transcription.WRKY domain transcription factor family	loc_os02g53100.1
27.3.32	RNA.regulation of transcription.WRKY domain transcription factor family	loc_os01g53260.1
27.3.32	RNA.regulation of transcription.WRKY domain transcription factor family	loc_os05g40070.1
27.3.32	RNA.regulation of transcription.WRKY domain transcription factor family	loc_os08g13840.1
27.3.32	RNA.regulation of transcription.WRKY domain transcription factor family	loc_os02g47060.1
27.3.32	RNA.regulation of transcription.WRKY domain transcription factor family	loc_os12g02420.1
27.3.32	RNA.regulation of transcription.WRKY domain transcription factor family	loc_os03g53050.1
27.3.32	RNA.regulation of transcription.WRKY domain transcription factor family	loc_os06g05380.1
27.3.32	RNA.regulation of transcription.WRKY domain transcription factor family	loc_os02g16540.1
27.3.32	RNA.regulation of transcription.WRKY domain transcription factor family	loc_os08g09900.1
27.3.32	RNA.regulation of transcription.WRKY domain transcription factor family	loc_os01g43550.1
27.3.32	RNA.regulation of transcription.WRKY domain transcription factor family	loc_os07g40570.1
27.3.32	RNA.regulation of transcription.WRKY domain transcription factor family	loc_os03g58420.1
27.3.32	RNA.regulation of transcription.WRKY domain transcription factor family	loc_os04g51560.1
27.3.32	RNA.regulation of transcription.WRKY domain transcription factor family	loc_os08g09800.1
27.3.32	RNA.regulation of transcription.WRKY domain transcription factor family	loc_os10g18099.1
27.3.32	RNA.regulation of transcription.WRKY domain transcription factor family	loc_os01g09080.1
27.3.32	RNA.regulation of transcription.WRKY domain transcription factor family	loc_os04g50920.1
27.3.32	RNA.regulation of transcription.WRKY domain transcription factor family	loc_os04g46060.1
27.3.32	RNA.regulation of transcription.WRKY domain transcription factor family	loc_os09g16510.1
27.3.32	RNA.regulation of transcription.WRKY domain transcription factor family	loc_os01g08710.1
27.3.32	RNA.regulation of transcription.WRKY domain transcription factor family	loc_os02g43560.1
27.3.32	RNA.regulation of transcription.WRKY domain transcription factor family	loc_os05g39720.1
27.3.34	RNA.regulation of transcription.Orphan family	loc_os01g08510.1
27.3.34	RNA.regulation of transcription.Orphan family	loc_os06g51380.1
27.3.34	RNA.regulation of transcription.Orphan family	loc_os10g38900.1
27.3.34	RNA.regulation of transcription.Orphan family	loc_os03g03460.1
27.3.34	RNA.regulation of transcription.Orphan family	loc_os05g08790.1
27.3.35	RNA.regulation of transcription.bZIP transcription factor family	loc_os03g59460.1
27.3.35	RNA.regulation of transcription.bZIP transcription factor family	loc_os08g43090.1
27.3.35	RNA.regulation of transcription.bZIP transcription factor family	loc_os11g05640.1
27.3.35	RNA.regulation of transcription.bZIP transcription factor family	loc_os06g39960.1
27.3.35	RNA.regulation of transcription.bZIP transcription factor family	loc_os05g41070.1
27.3.35	RNA.regulation of transcription.bZIP transcription factor family	loc_os01g17260.1
27.3.35	RNA.regulation of transcription.bZIP transcription factor family	loc_os09g34880.1
27.3.35	RNA.regulation of transcription.bZIP transcription factor family	loc_os02g10860.1
27.3.35	RNA.regulation of transcription.bZIP transcription factor family	loc_os03g03550.1
27.3.35	RNA.regulation of transcription.bZIP transcription factor family	loc_os07g48820.1
27.3.35	RNA.regulation of transcription.bZIP transcription factor family	loc_os09g34060.1
27.3.35	RNA.regulation of transcription.bZIP transcription factor family	loc_os11g11100.1
27.3.35	RNA.regulation of transcription.bZIP transcription factor family	loc_os01g58760.1
27.3.35	RNA.regulation of transcription.bZIP transcription factor family	loc_os06g50310.1
27.3.35	RNA.regulation of transcription.bZIP transcription factor family	loc_os12g06520.1
27.3.35	RNA.regulation of transcription.bZIP transcription factor family	loc_os12g13170.1
27.3.35	RNA.regulation of transcription.bZIP transcription factor family	loc_os07g10890.1
27.3.35	RNA.regulation of transcription.bZIP transcription factor family	loc_os02g09830.1
27.3.35	RNA.regulation of transcription.bZIP transcription factor family	loc_os06g41100.1
27.3.35	RNA.regulation of transcription.bZIP transcription factor family	loc_os03g13614.1
27.3.35	RNA.regulation of transcription.bZIP transcription factor family	loc_os03g20310.1
27.3.35	RNA.regulation of transcription.bZIP transcription factor family	loc_os07g08420.1
27.3.35	RNA.regulation of transcription.bZIP transcription factor family	loc_os06g09250.1
27.3.35	RNA.regulation of transcription.bZIP transcription factor family	loc_os10g38820.1
27.3.35	RNA.regulation of transcription.bZIP transcription factor family	loc_os01g64730.1
27.3.35	RNA.regulation of transcription.bZIP transcription factor family	loc_os03g58250.1
27.3.35	RNA.regulation of transcription.bZIP transcription factor family	loc_os04g10260.1
27.3.35	RNA.regulation of transcription.bZIP transcription factor family	loc_os08g38020.1
27.3.35	RNA.regulation of transcription.bZIP transcription factor family	loc_os05g37170.1
27.3.35	RNA.regulation of transcription.bZIP transcription factor family	loc_os05g49420.1
27.3.35	RNA.regulation of transcription.bZIP transcription factor family	loc_os11g06170.1
27.3.35	RNA.regulation of transcription.bZIP transcription factor family	loc_os01g06560.1
27.3.35	RNA.regulation of transcription.bZIP transcription factor family	loc_os01g64730.1
27.3.35	RNA.regulation of transcription.bZIP transcription factor family	loc_os05g41280.1
27.3.35	RNA.regulation of transcription.bZIP transcription factor family	loc_os05g42010.1
27.3.35	RNA.regulation of transcription.bZIP transcription factor family	loc_os05g34050.1
27.3.35	RNA.regulation of transcription.bZIP transcription factor family	loc_os02g03580.1
27.3.35	RNA.regulation of transcription.bZIP transcription factor family	loc_os01g59760.1
27.3.35	RNA.regulation of transcription.bZIP transcription factor family	loc_os07g10890.1
27.3.35	RNA.regulation of transcription.bZIP transcription factor family	loc_os02g16680.1
27.3.35	RNA.regulation of transcription.bZIP transcription factor family	loc_os08g26880.1
27.3.35	RNA.regulation of transcription.bZIP transcription factor family	loc_os02g03960.1
27.3.35	RNA.regulation of transcription.bZIP transcription factor family	loc_os02g10140.1
27.3.35	RNA.regulation of transcription.bZIP transcription factor family	loc_os04g41820.1
27.3.35	RNA.regulation of transcription.bZIP transcription factor family	loc_os06g45140.1
27.3.35	RNA.regulation of transcription.bZIP transcription factor family	loc_os08g07970.1
27.3.35	RNA.regulation of transcription.bZIP transcription factor family	loc_os04g54474.1
27.3.35	RNA.regulation of transcription.bZIP transcription factor family	loc_os01g59350.1
27.3.35	RNA.regulation of transcription.bZIP transcription factor family	loc_os12g37410.1
27.3.35	RNA.regulation of transcription.bZIP transcription factor family	loc_os01g46970.1
27.3.35	RNA.regulation of transcription.bZIP transcription factor family	loc_os01g55150.1
27.3.35	RNA.regulation of transcription.bZIP transcription factor family	loc_os01g64020.1
27.3.35	RNA.regulation of transcription.bZIP transcription factor family	loc_os03g21800.1
27.3.35	RNA.regulation of transcription.bZIP transcription factor family	loc_os02g33560.1
27.3.35	RNA.regulation of transcription.bZIP transcription factor family	loc_os05g41540.1
27.3.35	RNA.regulation of transcription.bZIP transcription factor family	loc_os02g07840.1
27.3.35	RNA.regulation of transcription.bZIP transcription factor family	loc_os09g31390.1
27.3.35	RNA.regulation of transcription.bZIP transcription factor family	loc_os02g14910.1
27.3.35	RNA.regulation of transcription.bZIP transcription factor family	loc_os11g05480.1
27.3.35	RNA.regulation of transcription.bZIP transcription factor family	loc_os01g64000.1
27.3.35	RNA.regulation of transcription.bZIP transcription factor family	loc_os01g07880.1
27.3.35	RNA.regulation of transcription.bZIP transcription factor family	loc_os06g41770.1
27.3.36	RNA.regulation of transcription.Argonaute	loc_os06g39640.1
27.3.36	RNA.regulation of transcription.Argonaute	loc_os01g16850.1
27.3.36	RNA.regulation of transcription.Argonaute	loc_os03g57560.1
27.3.36	RNA.regulation of transcription.Argonaute	loc_os07g28850.1
27.3.36	RNA.regulation of transcription.Argonaute	loc_os02g40280.1
27.3.36	RNA.regulation of transcription.Argonaute	loc_os02g40320.1
27.3.36	RNA.regulation of transcription.Argonaute	loc_os02g07310.1
27.3.36	RNA.regulation of transcription.Argonaute	loc_os01g16870.1
27.3.36	RNA.regulation of transcription.Argonaute	loc_os07g16224.1
27.3.36	RNA.regulation of transcription.Argonaute	loc_os04g52540.1
27.3.36	RNA.regulation of transcription.Argonaute	loc_os04g52550.1
27.3.36	RNA.regulation of transcription.Argonaute	loc_os03g58600.1
27.3.36	RNA.regulation of transcription.Argonaute	loc_os03g47820.1
27.3.36	RNA.regulation of transcription.Argonaute	loc_os03g23050.1
27.3.36	RNA.regulation of transcription.Argonaute	loc_os02g58490.1
27.3.36	RNA.regulation of transcription.Argonaute	loc_os02g45070.1
27.3.36	RNA.regulation of transcription.Argonaute	loc_os04g06770.1
27.3.36	RNA.regulation of transcription.Argonaute	loc_os04g47870.1
27.3.36	RNA.regulation of transcription.Argonaute	loc_os06g51310.1
27.3.36	RNA.regulation of transcription.Argonaute	loc_os07g09020.1
27.3.36	RNA.regulation of transcription.Argonaute	loc_os03g33650.1
27.3.37	RNA.regulation of transcription.AS2,Lateral Organ Boundaries Gene Family	loc_os05g07270.1
27.3.37	RNA.regulation of transcription.AS2,Lateral Organ Boundaries Gene Family	loc_os08g31080.1
27.3.37	RNA.regulation of transcription.AS2,Lateral Organ Boundaries Gene Family	loc_os01g56530.1
27.3.37	RNA.regulation of transcription.AS2,Lateral Organ Boundaries Gene Family	loc_os03g14270.1
27.3.37	RNA.regulation of transcription.AS2,Lateral Organ Boundaries Gene Family	loc_os01g39160.1
27.3.37	RNA.regulation of transcription.AS2,Lateral Organ Boundaries Gene Family	loc_os10g07510.1
27.3.37	RNA.regulation of transcription.AS2,Lateral Organ Boundaries Gene Family	loc_os01g39040.1
27.3.37	RNA.regulation of transcription.AS2,Lateral Organ Boundaries Gene Family	loc_os05g34450.1
27.3.37	RNA.regulation of transcription.AS2,Lateral Organ Boundaries Gene Family	loc_os01g03890.1
27.3.37	RNA.regulation of transcription.AS2,Lateral Organ Boundaries Gene Family	loc_os03g33090.1
27.3.37	RNA.regulation of transcription.AS2,Lateral Organ Boundaries Gene Family	loc_os03g41330.1
27.3.37	RNA.regulation of transcription.AS2,Lateral Organ Boundaries Gene Family	loc_os01g07480.1
27.3.37	RNA.regulation of transcription.AS2,Lateral Organ Boundaries Gene Family	loc_os05g27980.1
27.3.37	RNA.regulation of transcription.AS2,Lateral Organ Boundaries Gene Family	loc_os03g05500.1
27.3.37	RNA.regulation of transcription.AS2,Lateral Organ Boundaries Gene Family	loc_os09g19950.1
27.3.37	RNA.regulation of transcription.AS2,Lateral Organ Boundaries Gene Family	loc_os03g17810.1
27.3.38	RNA.regulation of transcription.AT-rich interaction domain containing transcription factor family	loc_os02g48370.1
27.3.38	RNA.regulation of transcription.AT-rich interaction domain containing transcription factor family	loc_os06g41730.1
27.3.39	RNA.regulation of transcription.AtSR Transcription Factor family	loc_os10g22950.1
27.3.39	RNA.regulation of transcription.AtSR Transcription Factor family	loc_os04g31900.1
27.3.39	RNA.regulation of transcription.AtSR Transcription Factor family	loc_os03g27080.1
27.3.39	RNA.regulation of transcription.AtSR Transcription Factor family	loc_os07g30774.1
27.3.39	RNA.regulation of transcription.AtSR Transcription Factor family	loc_os03g09100.1
27.3.39	RNA.regulation of transcription.AtSR Transcription Factor family	loc_os07g43030.1
27.3.39	RNA.regulation of transcription.AtSR Transcription Factor family	loc_os01g69910.1
27.3.4	RNA.regulation of transcription.ARF, Auxin Response Factor family	loc_os01g70270.1
27.3.4	RNA.regulation of transcription.ARF, Auxin Response Factor family	loc_os01g54990.1
27.3.4	RNA.regulation of transcription.ARF, Auxin Response Factor family	loc_os12g29520.1
27.3.4	RNA.regulation of transcription.ARF, Auxin Response Factor family	loc_os05g48870.1
27.3.4	RNA.regulation of transcription.ARF, Auxin Response Factor family	loc_os08g40900.1
27.3.4	RNA.regulation of transcription.ARF, Auxin Response Factor family	loc_os07g08600.1
27.3.4	RNA.regulation of transcription.ARF, Auxin Response Factor family	loc_os07g08540.1
27.3.4	RNA.regulation of transcription.ARF, Auxin Response Factor family	loc_os11g32110.1
27.3.4	RNA.regulation of transcription.ARF, Auxin Response Factor family	loc_os05g43920.1
27.3.4	RNA.regulation of transcription.ARF, Auxin Response Factor family	loc_os02g06910.1
27.3.4	RNA.regulation of transcription.ARF, Auxin Response Factor family	loc_os02g35140.1
27.3.4	RNA.regulation of transcription.ARF, Auxin Response Factor family	loc_os04g57610.1
27.3.4	RNA.regulation of transcription.ARF, Auxin Response Factor family	loc_os04g56850.1
27.3.4	RNA.regulation of transcription.ARF, Auxin Response Factor family	loc_os06g09660.1
27.3.4	RNA.regulation of transcription.ARF, Auxin Response Factor family	loc_os12g41950.1
27.3.4	RNA.regulation of transcription.ARF, Auxin Response Factor family	loc_os06g46410.1
27.3.4	RNA.regulation of transcription.ARF, Auxin Response Factor family	loc_os02g04810.1
27.3.4	RNA.regulation of transcription.ARF, Auxin Response Factor family	loc_os08g06120.1
27.3.4	RNA.regulation of transcription.ARF, Auxin Response Factor family	loc_os01g13520.1
27.3.4	RNA.regulation of transcription.ARF, Auxin Response Factor family	loc_os06g48950.1
27.3.4	RNA.regulation of transcription.ARF, Auxin Response Factor family	loc_os04g43910.1
27.3.4	RNA.regulation of transcription.ARF, Auxin Response Factor family	loc_os02g41800.1
27.3.4	RNA.regulation of transcription.ARF, Auxin Response Factor family	loc_os04g49230.1
27.3.4	RNA.regulation of transcription.ARF, Auxin Response Factor family	loc_os07g08520.1
27.3.40	RNA.regulation of transcription.Aux/IAA family	loc_os01g48444.1
27.3.40	RNA.regulation of transcription.Aux/IAA family	loc_os01g09450.1
27.3.40	RNA.regulation of transcription.Aux/IAA family	loc_os02g49160.1
27.3.40	RNA.regulation of transcription.Aux/IAA family	loc_os02g57250.1
27.3.40	RNA.regulation of transcription.Aux/IAA family	loc_os05g48590.1
27.3.40	RNA.regulation of transcription.Aux/IAA family	loc_os09g35870.1
27.3.40	RNA.regulation of transcription.Aux/IAA family	loc_os02g56120.1
27.3.40	RNA.regulation of transcription.Aux/IAA family	loc_os01g08320.1
27.3.40	RNA.regulation of transcription.Aux/IAA family	loc_os07g08460.1
27.3.40	RNA.regulation of transcription.Aux/IAA family	loc_os05g44810.1
27.3.40	RNA.regulation of transcription.Aux/IAA family	loc_os11g11410.1
27.3.40	RNA.regulation of transcription.Aux/IAA family	loc_os05g09480.1
27.3.40	RNA.regulation of transcription.Aux/IAA family	loc_os06g07040.1
27.3.40	RNA.regulation of transcription.Aux/IAA family	loc_os01g13030.1
27.3.40	RNA.regulation of transcription.Aux/IAA family	loc_os06g39590.1
27.3.40	RNA.regulation of transcription.Aux/IAA family	loc_os01g53880.1
27.3.40	RNA.regulation of transcription.Aux/IAA family	loc_os05g14180.1
27.3.40	RNA.regulation of transcription.Aux/IAA family	loc_os02g13520.1
27.3.40	RNA.regulation of transcription.Aux/IAA family	loc_os06g22870.1
27.3.40	RNA.regulation of transcription.Aux/IAA family	loc_os05g08570.1
27.3.40	RNA.regulation of transcription.Aux/IAA family	loc_os03g43400.1
27.3.40	RNA.regulation of transcription.Aux/IAA family	loc_os03g43410.1
27.3.40	RNA.regulation of transcription.Aux/IAA family	loc_os12g40900.1
27.3.40	RNA.regulation of transcription.Aux/IAA family	loc_os03g53150.1
27.3.40	RNA.regulation of transcription.Aux/IAA family	loc_os12g40890.1
27.3.40	RNA.regulation of transcription.Aux/IAA family	loc_os03g58350.1
27.3.41	RNA.regulation of transcription.B3 transcription factor family	loc_os01g67830.1
27.3.41	RNA.regulation of transcription.B3 transcription factor family	loc_os03g42230.1
27.3.41	RNA.regulation of transcription.B3 transcription factor family	loc_os03g42410.1
27.3.41	RNA.regulation of transcription.B3 transcription factor family	loc_os01g52540.1
27.3.41	RNA.regulation of transcription.B3 transcription factor family	loc_os03g42370.1
27.3.41	RNA.regulation of transcription.B3 transcription factor family	loc_os12g40120.1
27.3.41	RNA.regulation of transcription.B3 transcription factor family	loc_os06g42630.1
27.3.41	RNA.regulation of transcription.B3 transcription factor family	loc_os01g13300.1
27.3.41	RNA.regulation of transcription.B3 transcription factor family	loc_os01g52514.1
27.3.41	RNA.regulation of transcription.B3 transcription factor family	loc_os03g42240.1
27.3.41	RNA.regulation of transcription.B3 transcription factor family	loc_os08g23570.1
27.3.41	RNA.regulation of transcription.B3 transcription factor family	loc_os02g38470.1
27.3.41	RNA.regulation of transcription.B3 transcription factor family	loc_os11g09160.1
27.3.41	RNA.regulation of transcription.B3 transcription factor family	loc_os03g42280.1
27.3.41	RNA.regulation of transcription.B3 transcription factor family	loc_os03g08620.1
27.3.41	RNA.regulation of transcription.B3 transcription factor family	loc_os12g40080.1
27.3.41	RNA.regulation of transcription.B3 transcription factor family	loc_os04g28000.1
27.3.41	RNA.regulation of transcription.B3 transcription factor family	loc_os03g42250.1
27.3.41	RNA.regulation of transcription.B3 transcription factor family	loc_os04g27960.1
27.3.42	RNA.regulation of transcription.Bromodomain proteins	loc_os03g03870.1
27.3.42	RNA.regulation of transcription.Bromodomain proteins	loc_os09g31454.1
27.3.42	RNA.regulation of transcription.Bromodomain proteins	loc_os09g37760.1
27.3.42	RNA.regulation of transcription.Bromodomain proteins	loc_os03g19340.1
27.3.42	RNA.regulation of transcription.Bromodomain proteins	loc_os08g39980.1
27.3.42	RNA.regulation of transcription.Bromodomain proteins	loc_os07g37800.1
27.3.42	RNA.regulation of transcription.Bromodomain proteins	loc_os03g21450.1
27.3.44	RNA.regulation of transcription.Chromatin Remodeling Factors	loc_os01g72310.1
27.3.44	RNA.regulation of transcription.Chromatin Remodeling Factors	loc_os08g08220.1
27.3.44	RNA.regulation of transcription.Chromatin Remodeling Factors	loc_os12g07730.1
27.3.44	RNA.regulation of transcription.Chromatin Remodeling Factors	loc_os05g15890.1
27.3.44	RNA.regulation of transcription.Chromatin Remodeling Factors	loc_os11g08080.1
27.3.44	RNA.regulation of transcription.Chromatin Remodeling Factors	loc_os09g21770.1
27.3.44	RNA.regulation of transcription.Chromatin Remodeling Factors	loc_os03g22900.1
27.3.44	RNA.regulation of transcription.Chromatin Remodeling Factors	loc_os02g06592.1
27.3.44	RNA.regulation of transcription.Chromatin Remodeling Factors	loc_os02g10060.1
27.3.44	RNA.regulation of transcription.Chromatin Remodeling Factors	loc_os04g01970.1
27.3.44	RNA.regulation of transcription.Chromatin Remodeling Factors	loc_os05g05780.1
27.3.44	RNA.regulation of transcription.Chromatin Remodeling Factors	loc_os04g31320.1
27.3.44	RNA.regulation of transcription.Chromatin Remodeling Factors	loc_os03g01200.1
27.3.44	RNA.regulation of transcription.Chromatin Remodeling Factors	loc_os05g05230.1
27.3.44	RNA.regulation of transcription.Chromatin Remodeling Factors	loc_os01g44990.1
27.3.44	RNA.regulation of transcription.Chromatin Remodeling Factors	loc_os04g09800.1
27.3.44	RNA.regulation of transcription.Chromatin Remodeling Factors	loc_os07g31450.1
27.3.44	RNA.regulation of transcription.Chromatin Remodeling Factors	loc_os07g44800.1
27.3.44	RNA.regulation of transcription.Chromatin Remodeling Factors	loc_os04g47830.1
27.3.44	RNA.regulation of transcription.Chromatin Remodeling Factors	loc_os07g44210.1
27.3.44	RNA.regulation of transcription.Chromatin Remodeling Factors	loc_os06g08480.1
27.3.44	RNA.regulation of transcription.Chromatin Remodeling Factors	loc_os02g49190.1
27.3.44	RNA.regulation of transcription.Chromatin Remodeling Factors	loc_os02g02290.1
27.3.44	RNA.regulation of transcription.Chromatin Remodeling Factors	loc_os07g08880.1
27.3.44	RNA.regulation of transcription.Chromatin Remodeling Factors	loc_os01g57110.1
27.3.44	RNA.regulation of transcription.Chromatin Remodeling Factors	loc_os01g65850.1
27.3.44	RNA.regulation of transcription.Chromatin Remodeling Factors	loc_os07g46590.1
27.3.44	RNA.regulation of transcription.Chromatin Remodeling Factors	loc_os07g49210.1
27.3.44	RNA.regulation of transcription.Chromatin Remodeling Factors	loc_os06g01320.1
27.3.44	RNA.regulation of transcription.Chromatin Remodeling Factors	loc_os01g01312.1
27.3.44	RNA.regulation of transcription.Chromatin Remodeling Factors	loc_os05g32610.1
27.3.44	RNA.regulation of transcription.Chromatin Remodeling Factors	loc_os03g58530.1
27.3.44	RNA.regulation of transcription.Chromatin Remodeling Factors	loc_os10g31970.1
27.3.44	RNA.regulation of transcription.Chromatin Remodeling Factors	loc_os02g52510.1
27.3.44	RNA.regulation of transcription.Chromatin Remodeling Factors	loc_os08g32620.1
27.3.44	RNA.regulation of transcription.Chromatin Remodeling Factors	loc_os06g14440.1
27.3.44	RNA.regulation of transcription.Chromatin Remodeling Factors	loc_os07g40730.1
27.3.44	RNA.regulation of transcription.Chromatin Remodeling Factors	loc_os11g08080.1
27.3.44	RNA.regulation of transcription.Chromatin Remodeling Factors	loc_os09g27060.1
27.3.44	RNA.regulation of transcription.Chromatin Remodeling Factors	loc_os07g32730.1
27.3.44	RNA.regulation of transcription.Chromatin Remodeling Factors	loc_os01g27040.1
27.3.44	RNA.regulation of transcription.Chromatin Remodeling Factors	loc_os02g32570.1
27.3.44	RNA.regulation of transcription.Chromatin Remodeling Factors	loc_os04g59620.1
27.3.44	RNA.regulation of transcription.Chromatin Remodeling Factors	loc_os03g51230.1
27.3.44	RNA.regulation of transcription.Chromatin Remodeling Factors	loc_os02g46450.1
27.3.44	RNA.regulation of transcription.Chromatin Remodeling Factors	loc_os03g51220.1
27.3.44	RNA.regulation of transcription.Chromatin Remodeling Factors	loc_os04g53720.1
27.3.44	RNA.regulation of transcription.Chromatin Remodeling Factors	loc_os04g40420.1
27.3.46	RNA.regulation of transcription.DNA methyltransferases	loc_os03g02010.1
27.3.46	RNA.regulation of transcription.DNA methyltransferases	loc_os05g13780.1
27.3.46	RNA.regulation of transcription.DNA methyltransferases	loc_os05g04330.1
27.3.46	RNA.regulation of transcription.DNA methyltransferases	loc_os11g01810.1
27.3.46	RNA.regulation of transcription.DNA methyltransferases	loc_os01g42630.1
27.3.46	RNA.regulation of transcription.DNA methyltransferases	loc_os03g58400.1
27.3.46	RNA.regulation of transcription.DNA methyltransferases	loc_os10g01570.1
27.3.46	RNA.regulation of transcription.DNA methyltransferases	loc_os07g08500.1
27.3.46	RNA.regulation of transcription.DNA methyltransferases	loc_os03g12570.1
27.3.47	RNA.regulation of transcription.ELF3	loc_os06g05060.1
27.3.47	RNA.regulation of transcription.ELF3	loc_os01g38530.1
27.3.48	RNA.regulation of transcription.FHA transcription factor	loc_os11g27530.1
27.3.48	RNA.regulation of transcription.FHA transcription factor	loc_os09g32750.1
27.3.48	RNA.regulation of transcription.FHA transcription factor	loc_os03g58640.1
27.3.48	RNA.regulation of transcription.FHA transcription factor	loc_os07g09320.1
27.3.48	RNA.regulation of transcription.FHA transcription factor	loc_os08g41710.1
27.3.49	RNA.regulation of transcription.GeBP like	loc_os03g50110.1
27.3.49	RNA.regulation of transcription.GeBP like	loc_os08g36450.1
27.3.49	RNA.regulation of transcription.GeBP like	loc_os09g27850.1
27.3.49	RNA.regulation of transcription.GeBP like	loc_os09g01140.1
27.3.5	RNA.regulation of transcription.ARR	loc_os02g35180.1
27.3.5	RNA.regulation of transcription.ARR	loc_os08g26990.1
27.3.5	RNA.regulation of transcription.ARR	loc_os01g72330.1
27.3.5	RNA.regulation of transcription.ARR	loc_os07g26720.1
27.3.5	RNA.regulation of transcription.ARR	loc_os04g28130.1
27.3.5	RNA.regulation of transcription.ARR	loc_os04g36070.1
27.3.5	RNA.regulation of transcription.ARR	loc_os05g32880.1
27.3.5	RNA.regulation of transcription.ARR	loc_os04g57720.1
27.3.5	RNA.regulation of transcription.ARR	loc_os02g42060.1
27.3.5	RNA.regulation of transcription.ARR	loc_os05g32890.1
27.3.5	RNA.regulation of transcription.ARR	loc_os03g12350.1
27.3.5	RNA.regulation of transcription.ARR	loc_os02g55320.1
27.3.5	RNA.regulation of transcription.ARR	loc_os06g08440.1
27.3.5	RNA.regulation of transcription.ARR	loc_os01g67770.1
27.3.5	RNA.regulation of transcription.ARR	loc_os02g08500.1
27.3.5	RNA.regulation of transcription.ARR	loc_os02g58350.1
27.3.5	RNA.regulation of transcription.ARR	loc_os06g43910.1
27.3.5	RNA.regulation of transcription.ARR	loc_os04g28160.1
27.3.50	RNA.regulation of transcription.General Transcription	loc_os06g06870.1
27.3.50	RNA.regulation of transcription.General Transcription	loc_os05g22670.1
27.3.50	RNA.regulation of transcription.General Transcription	loc_os03g47140.1
27.3.50	RNA.regulation of transcription.General Transcription	loc_os11g16540.1
27.3.50	RNA.regulation of transcription.General Transcription	loc_os03g50380.1
27.3.50	RNA.regulation of transcription.General Transcription	loc_os03g62379.1
27.3.50	RNA.regulation of transcription.General Transcription	loc_os10g40790.1
27.3.50	RNA.regulation of transcription.General Transcription	loc_os07g28430.1
27.3.50	RNA.regulation of transcription.General Transcription	loc_os06g02560.1
27.3.50	RNA.regulation of transcription.General Transcription	loc_os02g45570.1
27.3.50	RNA.regulation of transcription.General Transcription	loc_os04g58350.1
27.3.50	RNA.regulation of transcription.General Transcription	loc_os08g42020.1
27.3.50	RNA.regulation of transcription.General Transcription	loc_os12g29980.1
27.3.50	RNA.regulation of transcription.General Transcription	loc_os10g34180.1
27.3.50	RNA.regulation of transcription.General Transcription	loc_os11g35030.1
27.3.50	RNA.regulation of transcription.General Transcription	loc_os03g63400.1
27.3.50	RNA.regulation of transcription.General Transcription	loc_os03g01910.1
27.3.50	RNA.regulation of transcription.General Transcription	loc_os03g51970.1
27.3.50	RNA.regulation of transcription.General Transcription	loc_os06g10310.1
27.3.50	RNA.regulation of transcription.General Transcription	loc_os02g47280.1
27.3.50	RNA.regulation of transcription.General Transcription	loc_os04g32350.1
27.3.50	RNA.regulation of transcription.General Transcription	loc_os01g50960.1
27.3.51	RNA.regulation of transcription.General Transcription, TBP-binding protein	loc_os07g46760.1
27.3.52	RNA.regulation of transcription.Global transcription factor group	loc_os08g09340.1
27.3.52	RNA.regulation of transcription.Global transcription factor group	loc_os01g46040.1
27.3.52	RNA.regulation of transcription.Global transcription factor group	loc_os04g53070.1
27.3.52	RNA.regulation of transcription.Global transcription factor group	loc_os01g11580.1
27.3.52	RNA.regulation of transcription.Global transcription factor group	loc_os12g26030.1
27.3.52	RNA.regulation of transcription.Global transcription factor group	loc_os04g25550.1
27.3.52	RNA.regulation of transcription.Global transcription factor group	loc_os06g10620.1
27.3.52	RNA.regulation of transcription.Global transcription factor group	loc_os04g53170.1
27.3.52	RNA.regulation of transcription.Global transcription factor group	loc_os08g01794.1
27.3.52	RNA.regulation of transcription.Global transcription factor group	loc_os01g11580.1
27.3.52	RNA.regulation of transcription.Global transcription factor group	loc_os02g53230.1
27.3.52	RNA.regulation of transcription.Global transcription factor group	loc_os05g41510.1
27.3.52	RNA.regulation of transcription.Global transcription factor group	loc_os02g38980.1
27.3.52	RNA.regulation of transcription.Global transcription factor group	loc_os04g53130.1
27.3.52	RNA.regulation of transcription.Global transcription factor group	loc_os07g32420.1
27.3.52	RNA.regulation of transcription.Global transcription factor group	loc_os08g03360.1
27.3.52	RNA.regulation of transcription.Global transcription factor group	loc_os06g04640.1
27.3.52	RNA.regulation of transcription.Global transcription factor group	loc_os05g43060.1
27.3.53	RNA.regulation of transcription.High mobility group (HMG) family	loc_os02g15810.1
27.3.54	RNA.regulation of transcription.Histone acetyltransferases	loc_os06g43790.1
27.3.54	RNA.regulation of transcription.Histone acetyltransferases	loc_os02g04490.1
27.3.54	RNA.regulation of transcription.Histone acetyltransferases	loc_os07g43360.1
27.3.54	RNA.regulation of transcription.Histone acetyltransferases	loc_os10g28040.1
27.3.54	RNA.regulation of transcription.Histone acetyltransferases	loc_os01g14370.1
27.3.54	RNA.regulation of transcription.Histone acetyltransferases	loc_os10g35680.1
27.3.54	RNA.regulation of transcription.Histone acetyltransferases	loc_os03g53960.1
27.3.54	RNA.regulation of transcription.Histone acetyltransferases	loc_os06g49130.1
27.3.54	RNA.regulation of transcription.Histone acetyltransferases	loc_os04g40840.1
27.3.55	RNA.regulation of transcription.HDA	loc_os05g36920.1
27.3.55	RNA.regulation of transcription.HDA	loc_os05g36930.1
27.3.55	RNA.regulation of transcription.HDA	loc_os06g38470.1
27.3.55	RNA.regulation of transcription.HDA	loc_os02g12380.1
27.3.55	RNA.regulation of transcription.HDA	loc_os04g33480.1
27.3.55	RNA.regulation of transcription.HDA	loc_os12g08220.1
27.3.55	RNA.regulation of transcription.HDA	loc_os06g37420.1
27.3.55	RNA.regulation of transcription.HDA	loc_os04g20270.1
27.3.55	RNA.regulation of transcription.HDA	loc_os07g41090.1
27.3.55	RNA.regulation of transcription.HDA	loc_os07g06980.1
27.3.55	RNA.regulation of transcription.HDA	loc_os01g68160.1
27.3.55	RNA.regulation of transcription.HDA	loc_os02g12380.3
27.3.55	RNA.regulation of transcription.HDA	loc_os08g25570.1
27.3.55	RNA.regulation of transcription.HDA	loc_os05g51830.1
27.3.55	RNA.regulation of transcription.HDA	loc_os01g12310.1
27.3.57	RNA.regulation of transcription.JUMONJI family	loc_os08g39810.1
27.3.57	RNA.regulation of transcription.JUMONJI family	loc_os03g05690.1
27.3.57	RNA.regulation of transcription.JUMONJI family	loc_os12g07200.1
27.3.57	RNA.regulation of transcription.JUMONJI family	loc_os10g42690.1
27.3.57	RNA.regulation of transcription.JUMONJI family	loc_os02g46930.1
27.3.57	RNA.regulation of transcription.JUMONJI family	loc_os01g36630.1
27.3.57	RNA.regulation of transcription.JUMONJI family	loc_os05g23670.1
27.3.57	RNA.regulation of transcription.JUMONJI family	loc_os01g67970.1
27.3.57	RNA.regulation of transcription.JUMONJI family	loc_os03g05480.1
27.3.57	RNA.regulation of transcription.JUMONJI family	loc_os05g10770.1
27.3.57	RNA.regulation of transcription.JUMONJI family	loc_os12g18150.1
27.3.57	RNA.regulation of transcription.JUMONJI family	loc_os09g31380.1
27.3.58	RNA.regulation of transcription.LUG	loc_os02g56880.1
27.3.58	RNA.regulation of transcription.LUG	loc_os03g64300.1
27.3.58	RNA.regulation of transcription.LUG	loc_os04g43130.1
27.3.59	RNA.regulation of transcription.Methyl binding domain proteins	loc_os06g48870.1
27.3.59	RNA.regulation of transcription.Methyl binding domain proteins	loc_os12g42550.1
27.3.59	RNA.regulation of transcription.Methyl binding domain proteins	loc_os02g09920.1
27.3.59	RNA.regulation of transcription.Methyl binding domain proteins	loc_os09g32090.1
27.3.59	RNA.regulation of transcription.Methyl binding domain proteins	loc_os02g09910.1
27.3.59	RNA.regulation of transcription.Methyl binding domain proteins	loc_os09g32090.1
27.3.59	RNA.regulation of transcription.Methyl binding domain proteins	loc_os08g37904.1
27.3.59	RNA.regulation of transcription.Methyl binding domain proteins	loc_os09g29750.1
27.3.59	RNA.regulation of transcription.Methyl binding domain proteins	loc_os05g33554.1
27.3.59	RNA.regulation of transcription.Methyl binding domain proteins	loc_os05g33550.1
27.3.6	RNA.regulation of transcription.bHLH,Basic Helix-Loop-Helix family	loc_os09g24490.1
27.3.6	RNA.regulation of transcription.bHLH,Basic Helix-Loop-Helix family	loc_os06g06900.1
27.3.6	RNA.regulation of transcription.bHLH,Basic Helix-Loop-Helix family	loc_os03g58330.1
27.3.6	RNA.regulation of transcription.bHLH,Basic Helix-Loop-Helix family	loc_os01g61480.1
27.3.6	RNA.regulation of transcription.bHLH,Basic Helix-Loop-Helix family	loc_os08g33590.1
27.3.6	RNA.regulation of transcription.bHLH,Basic Helix-Loop-Helix family	loc_os11g32100.1
27.3.6	RNA.regulation of transcription.bHLH,Basic Helix-Loop-Helix family	loc_os03g39432.1
27.3.6	RNA.regulation of transcription.bHLH,Basic Helix-Loop-Helix family	loc_os12g40730.1
27.3.6	RNA.regulation of transcription.bHLH,Basic Helix-Loop-Helix family	loc_os12g39850.1
27.3.6	RNA.regulation of transcription.bHLH,Basic Helix-Loop-Helix family	loc_os05g07120.1
27.3.6	RNA.regulation of transcription.bHLH,Basic Helix-Loop-Helix family	loc_os01g01840.1
27.3.6	RNA.regulation of transcription.bHLH,Basic Helix-Loop-Helix family	loc_os02g02480.1
27.3.6	RNA.regulation of transcription.bHLH,Basic Helix-Loop-Helix family	loc_os08g37290.1
27.3.6	RNA.regulation of transcription.bHLH,Basic Helix-Loop-Helix family	loc_os04g47059.1
27.3.6	RNA.regulation of transcription.bHLH,Basic Helix-Loop-Helix family	loc_os11g15210.1
27.3.6	RNA.regulation of transcription.bHLH,Basic Helix-Loop-Helix family	loc_os03g10770.1
27.3.6	RNA.regulation of transcription.bHLH,Basic Helix-Loop-Helix family	loc_os10g39750.1
27.3.6	RNA.regulation of transcription.bHLH,Basic Helix-Loop-Helix family	loc_os02g34320.1
27.3.6	RNA.regulation of transcription.bHLH,Basic Helix-Loop-Helix family	loc_os05g04740.1
27.3.6	RNA.regulation of transcription.bHLH,Basic Helix-Loop-Helix family	loc_os01g18290.1
27.3.6	RNA.regulation of transcription.bHLH,Basic Helix-Loop-Helix family	loc_os08g04390.2
27.3.6	RNA.regulation of transcription.bHLH,Basic Helix-Loop-Helix family	loc_os06g33450.1
27.3.6	RNA.regulation of transcription.bHLH,Basic Helix-Loop-Helix family	loc_os02g49480.1
27.3.6	RNA.regulation of transcription.bHLH,Basic Helix-Loop-Helix family	loc_os04g23440.1
27.3.6	RNA.regulation of transcription.bHLH,Basic Helix-Loop-Helix family	loc_os07g05010.1
27.3.6	RNA.regulation of transcription.bHLH,Basic Helix-Loop-Helix family	loc_os01g38610.1
27.3.6	RNA.regulation of transcription.bHLH,Basic Helix-Loop-Helix family	loc_os01g70310.1
27.3.6	RNA.regulation of transcription.bHLH,Basic Helix-Loop-Helix family	loc_os03g46790.1
27.3.6	RNA.regulation of transcription.bHLH,Basic Helix-Loop-Helix family	loc_os12g41650.2
27.3.6	RNA.regulation of transcription.bHLH,Basic Helix-Loop-Helix family	loc_os12g31430.1
27.3.6	RNA.regulation of transcription.bHLH,Basic Helix-Loop-Helix family	loc_os02g21090.1
27.3.6	RNA.regulation of transcription.bHLH,Basic Helix-Loop-Helix family	loc_os02g45170.1
27.3.6	RNA.regulation of transcription.bHLH,Basic Helix-Loop-Helix family	loc_os01g01870.1
27.3.6	RNA.regulation of transcription.bHLH,Basic Helix-Loop-Helix family	loc_os07g08440.1
27.3.6	RNA.regulation of transcription.bHLH,Basic Helix-Loop-Helix family	loc_os03g26210.1
27.3.6	RNA.regulation of transcription.bHLH,Basic Helix-Loop-Helix family	loc_os03g15440.1
27.3.6	RNA.regulation of transcription.bHLH,Basic Helix-Loop-Helix family	loc_os01g50940.1
27.3.6	RNA.regulation of transcription.bHLH,Basic Helix-Loop-Helix family	loc_os11g06010.1
27.3.6	RNA.regulation of transcription.bHLH,Basic Helix-Loop-Helix family	loc_os08g39630.1
27.3.6	RNA.regulation of transcription.bHLH,Basic Helix-Loop-Helix family	loc_os01g64560.1
27.3.6	RNA.regulation of transcription.bHLH,Basic Helix-Loop-Helix family	loc_os05g50900.1
27.3.6	RNA.regulation of transcription.bHLH,Basic Helix-Loop-Helix family	loc_os04g47080.1
27.3.6	RNA.regulation of transcription.bHLH,Basic Helix-Loop-Helix family	loc_os10g26410.1
27.3.6	RNA.regulation of transcription.bHLH,Basic Helix-Loop-Helix family	loc_os02g46560.1
27.3.6	RNA.regulation of transcription.bHLH,Basic Helix-Loop-Helix family	loc_os07g35870.1
27.3.6	RNA.regulation of transcription.bHLH,Basic Helix-Loop-Helix family	loc_os02g23823.1
27.3.6	RNA.regulation of transcription.bHLH,Basic Helix-Loop-Helix family	loc_os03g56950.1
27.3.6	RNA.regulation of transcription.bHLH,Basic Helix-Loop-Helix family	loc_os09g31300.1
27.3.6	RNA.regulation of transcription.bHLH,Basic Helix-Loop-Helix family	loc_os03g53020.1
27.3.6	RNA.regulation of transcription.bHLH,Basic Helix-Loop-Helix family	loc_os03g43810.1
27.3.6	RNA.regulation of transcription.bHLH,Basic Helix-Loop-Helix family	loc_os10g40740.1
27.3.6	RNA.regulation of transcription.bHLH,Basic Helix-Loop-Helix family	loc_os08g37730.1
27.3.6	RNA.regulation of transcription.bHLH,Basic Helix-Loop-Helix family	loc_os08g01700.1
27.3.6	RNA.regulation of transcription.bHLH,Basic Helix-Loop-Helix family	loc_os04g35010.1
27.3.6	RNA.regulation of transcription.bHLH,Basic Helix-Loop-Helix family	loc_os10g42430.1
27.3.6	RNA.regulation of transcription.bHLH,Basic Helix-Loop-Helix family	loc_os01g06640.1
27.3.6	RNA.regulation of transcription.bHLH,Basic Helix-Loop-Helix family	loc_os12g40630.1
27.3.6	RNA.regulation of transcription.bHLH,Basic Helix-Loop-Helix family	loc_os02g02820.1
27.3.6	RNA.regulation of transcription.bHLH,Basic Helix-Loop-Helix family	loc_os03g07540.1
27.3.6	RNA.regulation of transcription.bHLH,Basic Helix-Loop-Helix family	loc_os06g08500.1
27.3.6	RNA.regulation of transcription.bHLH,Basic Helix-Loop-Helix family	loc_os02g51320.1
27.3.6	RNA.regulation of transcription.bHLH,Basic Helix-Loop-Helix family	loc_os01g39480.1
27.3.6	RNA.regulation of transcription.bHLH,Basic Helix-Loop-Helix family	loc_os07g11020.1
27.3.6	RNA.regulation of transcription.bHLH,Basic Helix-Loop-Helix family	loc_os01g72370.1
27.3.6	RNA.regulation of transcription.bHLH,Basic Helix-Loop-Helix family	loc_os05g51820.1
27.3.6	RNA.regulation of transcription.bHLH,Basic Helix-Loop-Helix family	loc_os01g13460.1
27.3.6	RNA.regulation of transcription.bHLH,Basic Helix-Loop-Helix family	loc_os06g09370.1
27.3.6	RNA.regulation of transcription.bHLH,Basic Helix-Loop-Helix family	loc_os05g11070.1
27.3.6	RNA.regulation of transcription.bHLH,Basic Helix-Loop-Helix family	loc_os03g39432.1
27.3.6	RNA.regulation of transcription.bHLH,Basic Helix-Loop-Helix family	loc_os02g56140.1
27.3.6	RNA.regulation of transcription.bHLH,Basic Helix-Loop-Helix family	loc_os12g32400.1
27.3.6	RNA.regulation of transcription.bHLH,Basic Helix-Loop-Helix family	loc_os01g39430.1
27.3.6	RNA.regulation of transcription.bHLH,Basic Helix-Loop-Helix family	loc_os01g43680.1
27.3.6	RNA.regulation of transcription.bHLH,Basic Helix-Loop-Helix family	loc_os09g29930.1
27.3.6	RNA.regulation of transcription.bHLH,Basic Helix-Loop-Helix family	loc_os06g16400.1
27.3.6	RNA.regulation of transcription.bHLH,Basic Helix-Loop-Helix family	loc_os12g43620.1
27.3.6	RNA.regulation of transcription.bHLH,Basic Helix-Loop-Helix family	loc_os01g18870.1
27.3.6	RNA.regulation of transcription.bHLH,Basic Helix-Loop-Helix family	loc_os02g48060.1
27.3.6	RNA.regulation of transcription.bHLH,Basic Helix-Loop-Helix family	loc_os02g35660.1
27.3.6	RNA.regulation of transcription.bHLH,Basic Helix-Loop-Helix family	loc_os01g51140.1
27.3.6	RNA.regulation of transcription.bHLH,Basic Helix-Loop-Helix family	loc_os08g38210.1
27.3.6	RNA.regulation of transcription.bHLH,Basic Helix-Loop-Helix family	loc_os02g47660.1
27.3.6	RNA.regulation of transcription.bHLH,Basic Helix-Loop-Helix family	loc_os02g15760.1
27.3.6	RNA.regulation of transcription.bHLH,Basic Helix-Loop-Helix family	loc_os09g25040.1
27.3.6	RNA.regulation of transcription.bHLH,Basic Helix-Loop-Helix family	loc_os04g41229.1
27.3.6	RNA.regulation of transcription.bHLH,Basic Helix-Loop-Helix family	loc_os05g38140.1
27.3.6	RNA.regulation of transcription.bHLH,Basic Helix-Loop-Helix family	loc_os03g51580.1
27.3.6	RNA.regulation of transcription.bHLH,Basic Helix-Loop-Helix family	loc_os03g18210.1
27.3.6	RNA.regulation of transcription.bHLH,Basic Helix-Loop-Helix family	loc_os10g23050.1
27.3.6	RNA.regulation of transcription.bHLH,Basic Helix-Loop-Helix family	loc_os01g02110.1
27.3.6	RNA.regulation of transcription.bHLH,Basic Helix-Loop-Helix family	loc_os01g68700.1
27.3.6	RNA.regulation of transcription.bHLH,Basic Helix-Loop-Helix family	loc_os03g48490.1
27.3.6	RNA.regulation of transcription.bHLH,Basic Helix-Loop-Helix family	loc_os04g31290.1
27.3.6	RNA.regulation of transcription.bHLH,Basic Helix-Loop-Helix family	loc_os01g11910.1
27.3.6	RNA.regulation of transcription.bHLH,Basic Helix-Loop-Helix family	loc_os08g41320.1
27.3.6	RNA.regulation of transcription.bHLH,Basic Helix-Loop-Helix family	loc_os04g52770.1
27.3.6	RNA.regulation of transcription.bHLH,Basic Helix-Loop-Helix family	loc_os02g52190.1
27.3.6	RNA.regulation of transcription.bHLH,Basic Helix-Loop-Helix family	loc_os07g39940.1
27.3.6	RNA.regulation of transcription.bHLH,Basic Helix-Loop-Helix family	loc_os09g29360.1
27.3.6	RNA.regulation of transcription.bHLH,Basic Helix-Loop-Helix family	loc_os03g08930.1
27.3.6	RNA.regulation of transcription.bHLH,Basic Helix-Loop-Helix family	loc_os02g55250.1
27.3.6	RNA.regulation of transcription.bHLH,Basic Helix-Loop-Helix family	loc_os09g29830.1
27.3.6	RNA.regulation of transcription.bHLH,Basic Helix-Loop-Helix family	loc_os06g50900.1
27.3.6	RNA.regulation of transcription.bHLH,Basic Helix-Loop-Helix family	loc_os03g07510.1
27.3.6	RNA.regulation of transcription.bHLH,Basic Helix-Loop-Helix family	loc_os03g42100.1
27.3.6	RNA.regulation of transcription.bHLH,Basic Helix-Loop-Helix family	loc_os07g09590.1
27.3.6	RNA.regulation of transcription.bHLH,Basic Helix-Loop-Helix family	loc_os11g25560.1
27.3.6	RNA.regulation of transcription.bHLH,Basic Helix-Loop-Helix family	loc_os04g28280.1
27.3.6	RNA.regulation of transcription.bHLH,Basic Helix-Loop-Helix family	loc_os03g04310.1
27.3.6	RNA.regulation of transcription.bHLH,Basic Helix-Loop-Helix family	loc_os01g39580.1
27.3.6	RNA.regulation of transcription.bHLH,Basic Helix-Loop-Helix family	loc_os01g09990.1
27.3.6	RNA.regulation of transcription.bHLH,Basic Helix-Loop-Helix family	loc_os10g01530.1
27.3.6	RNA.regulation of transcription.bHLH,Basic Helix-Loop-Helix family	loc_os01g09930.1
27.3.6	RNA.regulation of transcription.bHLH,Basic Helix-Loop-Helix family	loc_os09g28210.1
27.3.6	RNA.regulation of transcription.bHLH,Basic Helix-Loop-Helix family	loc_os03g03000.1
27.3.6	RNA.regulation of transcription.bHLH,Basic Helix-Loop-Helix family	loc_os01g39560.1
27.3.6	RNA.regulation of transcription.bHLH,Basic Helix-Loop-Helix family	loc_os11g41640.1
27.3.6	RNA.regulation of transcription.bHLH,Basic Helix-Loop-Helix family	loc_os04g47040.1
27.3.6	RNA.regulation of transcription.bHLH,Basic Helix-Loop-Helix family	loc_os04g51070.1
27.3.60	RNA.regulation of transcription.NIN-like bZIP-related family	loc_os05g10380.1
27.3.60	RNA.regulation of transcription.NIN-like bZIP-related family	loc_os11g16290.1
27.3.60	RNA.regulation of transcription.NIN-like bZIP-related family	loc_os03g03900.1
27.3.60	RNA.regulation of transcription.NIN-like bZIP-related family	loc_os01g13540.1
27.3.60	RNA.regulation of transcription.NIN-like bZIP-related family	loc_os04g41850.1
27.3.60	RNA.regulation of transcription.NIN-like bZIP-related family	loc_os01g37100.1
27.3.60	RNA.regulation of transcription.NIN-like bZIP-related family	loc_os02g51090.1
27.3.60	RNA.regulation of transcription.NIN-like bZIP-related family	loc_os02g04340.1
27.3.60	RNA.regulation of transcription.NIN-like bZIP-related family	loc_os01g14420.1
27.3.60	RNA.regulation of transcription.NIN-like bZIP-related family	loc_os09g37710.1
27.3.60	RNA.regulation of transcription.NIN-like bZIP-related family	loc_os12g12970.1
27.3.62	RNA.regulation of transcription.Nucleosome/chromatin assembly factor group	loc_os01g47600.1
27.3.62	RNA.regulation of transcription.Nucleosome/chromatin assembly factor group	loc_os09g37250.1
27.3.62	RNA.regulation of transcription.Nucleosome/chromatin assembly factor group	loc_os04g35864.1
27.3.62	RNA.regulation of transcription.Nucleosome/chromatin assembly factor group	loc_os05g33170.1
27.3.62	RNA.regulation of transcription.Nucleosome/chromatin assembly factor group	loc_os04g35880.1
27.3.62	RNA.regulation of transcription.Nucleosome/chromatin assembly factor group	loc_os04g47690.1
27.3.62	RNA.regulation of transcription.Nucleosome/chromatin assembly factor group	loc_os02g27060.1
27.3.62	RNA.regulation of transcription.Nucleosome/chromatin assembly factor group	loc_os08g01680.1
27.3.62	RNA.regulation of transcription.Nucleosome/chromatin assembly factor group	loc_os06g51220.2
27.3.62	RNA.regulation of transcription.Nucleosome/chromatin assembly factor group	loc_os02g35100.1
27.3.62	RNA.regulation of transcription.Nucleosome/chromatin assembly factor group	loc_os02g44930.1
27.3.62	RNA.regulation of transcription.Nucleosome/chromatin assembly factor group	loc_os08g01100.1
27.3.62	RNA.regulation of transcription.Nucleosome/chromatin assembly factor group	loc_os09g37910.1
27.3.62	RNA.regulation of transcription.Nucleosome/chromatin assembly factor group	loc_os05g08970.1
27.3.63	RNA.regulation of transcription.PHD finger transcription factor	loc_os07g49290.1
27.3.63	RNA.regulation of transcription.PHD finger transcription factor	loc_os07g46690.1
27.3.63	RNA.regulation of transcription.PHD finger transcription factor	loc_os01g73480.1
27.3.63	RNA.regulation of transcription.PHD finger transcription factor	loc_os11g05130.1
27.3.63	RNA.regulation of transcription.PHD finger transcription factor	loc_os04g59510.1
27.3.63	RNA.regulation of transcription.PHD finger transcription factor	loc_os03g17050.1
27.3.63	RNA.regulation of transcription.PHD finger transcription factor	loc_os03g53630.1
27.3.63	RNA.regulation of transcription.PHD finger transcription factor	loc_os09g27620.1
27.3.63	RNA.regulation of transcription.PHD finger transcription factor	loc_os07g07690.1
27.3.63	RNA.regulation of transcription.PHD finger transcription factor	loc_os06g01170.1
27.3.63	RNA.regulation of transcription.PHD finger transcription factor	loc_os04g35430.1
27.3.64	RNA.regulation of transcription.PHOR1	loc_os10g03440.1
27.3.64	RNA.regulation of transcription.PHOR1	loc_os10g06670.1
27.3.64	RNA.regulation of transcription.PHOR1	loc_os07g08090.1
27.3.64	RNA.regulation of transcription.PHOR1	loc_os06g30330.1
27.3.65	RNA.regulation of transcription.Polycomb Group (PcG)	loc_os08g25130.1
27.3.65	RNA.regulation of transcription.Polycomb Group (PcG)	loc_os08g04270.1
27.3.65	RNA.regulation of transcription.Polycomb Group (PcG)	loc_os03g19480.1
27.3.65	RNA.regulation of transcription.Polycomb Group (PcG)	loc_os09g13630.1
27.3.65	RNA.regulation of transcription.Polycomb Group (PcG)	loc_os09g11270.1
27.3.65	RNA.regulation of transcription.Polycomb Group (PcG)	loc_os08g04290.1
27.3.65	RNA.regulation of transcription.Polycomb Group (PcG)	loc_os04g08034.1
27.3.65	RNA.regulation of transcription.Polycomb Group (PcG)	loc_os06g16390.1
27.3.66	RNA.regulation of transcription.Psudo ARR transcription factor family	loc_os03g52450.1
27.3.66	RNA.regulation of transcription.Psudo ARR transcription factor family	loc_os07g49460.1
27.3.66	RNA.regulation of transcription.Psudo ARR transcription factor family	loc_os03g17570.1
27.3.66	RNA.regulation of transcription.Psudo ARR transcription factor family	loc_os09g36220.1
27.3.66	RNA.regulation of transcription.Psudo ARR transcription factor family	loc_os11g05930.1
27.3.66	RNA.regulation of transcription.Psudo ARR transcription factor family	loc_os02g40510.1
27.3.66	RNA.regulation of transcription.Psudo ARR transcription factor family	loc_os04g28130.1
27.3.66	RNA.regulation of transcription.Psudo ARR transcription factor family	loc_os05g32890.1
27.3.66	RNA.regulation of transcription.Psudo ARR transcription factor family	loc_os04g28160.1
27.3.66	RNA.regulation of transcription.Psudo ARR transcription factor family	loc_os04g28140.1
27.3.67	RNA.regulation of transcription.putative transcription regulator	loc_os02g48800.1
27.3.67	RNA.regulation of transcription.putative transcription regulator	loc_os06g47630.1
27.3.67	RNA.regulation of transcription.putative transcription regulator	loc_os01g17990.1
27.3.67	RNA.regulation of transcription.putative transcription regulator	loc_os09g32930.1
27.3.67	RNA.regulation of transcription.putative transcription regulator	loc_os01g36670.1
27.3.67	RNA.regulation of transcription.putative transcription regulator	loc_os04g08410.1
27.3.67	RNA.regulation of transcription.putative transcription regulator	loc_os06g05350.1
27.3.67	RNA.regulation of transcription.putative transcription regulator	loc_os07g44820.1
27.3.67	RNA.regulation of transcription.putative transcription regulator	loc_os03g26630.1
27.3.67	RNA.regulation of transcription.putative transcription regulator	loc_os01g03570.1
27.3.67	RNA.regulation of transcription.putative transcription regulator	loc_os10g30719.1
27.3.67	RNA.regulation of transcription.putative transcription regulator	loc_os02g42880.1
27.3.67	RNA.regulation of transcription.putative transcription regulator	loc_os05g40810.1
27.3.67	RNA.regulation of transcription.putative transcription regulator	loc_os02g19130.1
27.3.67	RNA.regulation of transcription.putative transcription regulator	loc_os01g55490.1
27.3.67	RNA.regulation of transcription.putative transcription regulator	loc_os06g14190.1
27.3.67	RNA.regulation of transcription.putative transcription regulator	loc_os02g21190.2
27.3.67	RNA.regulation of transcription.putative transcription regulator	loc_os09g26390.1
27.3.67	RNA.regulation of transcription.putative transcription regulator	loc_os01g20030.1
27.3.67	RNA.regulation of transcription.putative transcription regulator	loc_os04g09860.1
27.3.67	RNA.regulation of transcription.putative transcription regulator	loc_os06g47870.1
27.3.67	RNA.regulation of transcription.putative transcription regulator	loc_os02g42200.1
27.3.67	RNA.regulation of transcription.putative transcription regulator	loc_os07g14580.1
27.3.67	RNA.regulation of transcription.putative transcription regulator	loc_os03g39910.1
27.3.67	RNA.regulation of transcription.putative transcription regulator	loc_os01g70810.1
27.3.67	RNA.regulation of transcription.putative transcription regulator	loc_os09g24310.1
27.3.67	RNA.regulation of transcription.putative transcription regulator	loc_os04g14510.1
27.3.67	RNA.regulation of transcription.putative transcription regulator	loc_os06g27760.1
27.3.67	RNA.regulation of transcription.putative transcription regulator	loc_os03g24950.1
27.3.67	RNA.regulation of transcription.putative transcription regulator	loc_os02g48810.1
27.3.67	RNA.regulation of transcription.putative transcription regulator	loc_os08g35000.1
27.3.67	RNA.regulation of transcription.putative transcription regulator	loc_os01g34330.1
27.3.67	RNA.regulation of transcription.putative transcription regulator	loc_os02g53670.1
27.3.67	RNA.regulation of transcription.putative transcription regulator	loc_os01g68200.1
27.3.67	RNA.regulation of transcription.putative transcription regulator	loc_os08g33420.1
27.3.67	RNA.regulation of transcription.putative transcription regulator	loc_os08g09320.1
27.3.67	RNA.regulation of transcription.putative transcription regulator	loc_os03g04980.1
27.3.67	RNA.regulation of transcription.putative transcription regulator	loc_os04g58730.1
27.3.67	RNA.regulation of transcription.putative transcription regulator	loc_os01g32720.1
27.3.67	RNA.regulation of transcription.putative transcription regulator	loc_os04g49990.1
27.3.67	RNA.regulation of transcription.putative transcription regulator	loc_os06g22030.1
27.3.67	RNA.regulation of transcription.putative transcription regulator	loc_os05g02680.1
27.3.67	RNA.regulation of transcription.putative transcription regulator	loc_os04g34940.1
27.3.67	RNA.regulation of transcription.putative transcription regulator	loc_os04g21720.1
27.3.67	RNA.regulation of transcription.putative transcription regulator	loc_os07g02240.1
27.3.67	RNA.regulation of transcription.putative transcription regulator	loc_os03g50980.1
27.3.67	RNA.regulation of transcription.putative transcription regulator	loc_os03g45730.1
27.3.67	RNA.regulation of transcription.putative transcription regulator	loc_os09g31470.1
27.3.67	RNA.regulation of transcription.putative transcription regulator	loc_os08g27240.1
27.3.67	RNA.regulation of transcription.putative transcription regulator	loc_os02g11780.1
27.3.67	RNA.regulation of transcription.putative transcription regulator	loc_os05g03430.1
27.3.67	RNA.regulation of transcription.putative transcription regulator	loc_os11g06760.1
27.3.67	RNA.regulation of transcription.putative transcription regulator	loc_os05g42300.1
27.3.67	RNA.regulation of transcription.putative transcription regulator	loc_os03g53700.1
27.3.67	RNA.regulation of transcription.putative transcription regulator	loc_os10g31030.1
27.3.67	RNA.regulation of transcription.putative transcription regulator	loc_os01g44230.1
27.3.67	RNA.regulation of transcription.putative transcription regulator	loc_os03g05420.1
27.3.67	RNA.regulation of transcription.putative transcription regulator	loc_os08g40150.1
27.3.67	RNA.regulation of transcription.putative transcription regulator	loc_os07g41640.1
27.3.67	RNA.regulation of transcription.putative transcription regulator	loc_os01g32750.1
27.3.67	RNA.regulation of transcription.putative transcription regulator	loc_os10g37490.1
27.3.67	RNA.regulation of transcription.putative transcription regulator	loc_os05g06130.1
27.3.67	RNA.regulation of transcription.putative transcription regulator	loc_os01g72450.1
27.3.67	RNA.regulation of transcription.putative transcription regulator	loc_os01g11130.1
27.3.67	RNA.regulation of transcription.putative transcription regulator	loc_os09g27620.1
27.3.67	RNA.regulation of transcription.putative transcription regulator	loc_os09g28930.1
27.3.67	RNA.regulation of transcription.putative transcription regulator	loc_os12g23400.1
27.3.67	RNA.regulation of transcription.putative transcription regulator	loc_os10g26430.1
27.3.67	RNA.regulation of transcription.putative transcription regulator	loc_os08g24880.1
27.3.67	RNA.regulation of transcription.putative transcription regulator	loc_os07g13100.1
27.3.67	RNA.regulation of transcription.putative transcription regulator	loc_os07g49530.1
27.3.67	RNA.regulation of transcription.putative transcription regulator	loc_os08g35050.1
27.3.67	RNA.regulation of transcription.putative transcription regulator	loc_os03g54930.1
27.3.67	RNA.regulation of transcription.putative transcription regulator	loc_os11g29240.1
27.3.67	RNA.regulation of transcription.putative transcription regulator	loc_os02g49992.1
27.3.67	RNA.regulation of transcription.putative transcription regulator	loc_os08g24946.1
27.3.67	RNA.regulation of transcription.putative transcription regulator	loc_os03g60600.1
27.3.67	RNA.regulation of transcription.putative transcription regulator	loc_os03g49490.1
27.3.67	RNA.regulation of transcription.putative transcription regulator	loc_os03g16350.1
27.3.67	RNA.regulation of transcription.putative transcription regulator	loc_os01g66140.1
27.3.67	RNA.regulation of transcription.putative transcription regulator	loc_os01g05440.1
27.3.67	RNA.regulation of transcription.putative transcription regulator	loc_os07g01880.1
27.3.67	RNA.regulation of transcription.putative transcription regulator	loc_os02g30790.1
27.3.67	RNA.regulation of transcription.putative transcription regulator	loc_os04g45070.1
27.3.67	RNA.regulation of transcription.putative transcription regulator	loc_os10g39820.1
27.3.67	RNA.regulation of transcription.putative transcription regulator	loc_os04g21730.1
27.3.67	RNA.regulation of transcription.putative transcription regulator	loc_os03g58530.1
27.3.67	RNA.regulation of transcription.putative transcription regulator	loc_os03g44900.1
27.3.67	RNA.regulation of transcription.putative transcription regulator	loc_os01g09760.1
27.3.67	RNA.regulation of transcription.putative transcription regulator	loc_os12g12300.1
27.3.67	RNA.regulation of transcription.putative transcription regulator	loc_os06g06730.1
27.3.67	RNA.regulation of transcription.putative transcription regulator	loc_os11g05650.1
27.3.67	RNA.regulation of transcription.putative transcription regulator	loc_os12g38970.1
27.3.67	RNA.regulation of transcription.putative transcription regulator	loc_os08g24930.1
27.3.67	RNA.regulation of transcription.putative transcription regulator	loc_os07g12630.1
27.3.67	RNA.regulation of transcription.putative transcription regulator	loc_os01g05470.1
27.3.67	RNA.regulation of transcription.putative transcription regulator	loc_os03g53890.1
27.3.67	RNA.regulation of transcription.putative transcription regulator	loc_os01g06550.1
27.3.67	RNA.regulation of transcription.putative transcription regulator	loc_os06g38550.1
27.3.67	RNA.regulation of transcription.putative transcription regulator	loc_os05g49230.1
27.3.67	RNA.regulation of transcription.putative transcription regulator	loc_os03g08830.1
27.3.67	RNA.regulation of transcription.putative transcription regulator	loc_os09g37006.1
27.3.67	RNA.regulation of transcription.putative transcription regulator	loc_os12g06850.1
27.3.67	RNA.regulation of transcription.putative transcription regulator	loc_os12g06020.1
27.3.67	RNA.regulation of transcription.putative transcription regulator	loc_os08g39250.1
27.3.67	RNA.regulation of transcription.putative transcription regulator	loc_os05g34210.1
27.3.67	RNA.regulation of transcription.putative transcription regulator	loc_os05g45580.1
27.3.67	RNA.regulation of transcription.putative transcription regulator	loc_os07g46720.1
27.3.67	RNA.regulation of transcription.putative transcription regulator	loc_os03g50780.1
27.3.67	RNA.regulation of transcription.putative transcription regulator	loc_os04g41020.1
27.3.67	RNA.regulation of transcription.putative transcription regulator	loc_os07g38170.1
27.3.67	RNA.regulation of transcription.putative transcription regulator	loc_os12g38440.1
27.3.67	RNA.regulation of transcription.putative transcription regulator	loc_os06g39480.1
27.3.67	RNA.regulation of transcription.putative transcription regulator	loc_os01g55710.1
27.3.67	RNA.regulation of transcription.putative transcription regulator	loc_os02g01110.1
27.3.67	RNA.regulation of transcription.putative transcription regulator	loc_os03g60130.1
27.3.67	RNA.regulation of transcription.putative transcription regulator	loc_os02g57840.1
27.3.67	RNA.regulation of transcription.putative transcription regulator	loc_os02g48320.1
27.3.67	RNA.regulation of transcription.putative transcription regulator	loc_os03g22880.1
27.3.67	RNA.regulation of transcription.putative transcription regulator	loc_os03g06980.1
27.3.67	RNA.regulation of transcription.putative transcription regulator	loc_os12g20410.1
27.3.67	RNA.regulation of transcription.putative transcription regulator	loc_os11g06650.1
27.3.67	RNA.regulation of transcription.putative transcription regulator	loc_os02g57520.1
27.3.67	RNA.regulation of transcription.putative transcription regulator	loc_os03g22740.1
27.3.67	RNA.regulation of transcription.putative transcription regulator	loc_os11g05160.1
27.3.67	RNA.regulation of transcription.putative transcription regulator	loc_os03g52490.1
27.3.67	RNA.regulation of transcription.putative transcription regulator	loc_os03g59360.1
27.3.67	RNA.regulation of transcription.putative transcription regulator	loc_os10g34180.1
27.3.67	RNA.regulation of transcription.putative transcription regulator	loc_os03g22730.1
27.3.67	RNA.regulation of transcription.putative transcription regulator	loc_os05g28280.1
27.3.67	RNA.regulation of transcription.putative transcription regulator	loc_os02g56130.1
27.3.67	RNA.regulation of transcription.putative transcription regulator	loc_os03g63400.1
27.3.67	RNA.regulation of transcription.putative transcription regulator	loc_os06g04540.1
27.3.67	RNA.regulation of transcription.putative transcription regulator	loc_os08g06320.1
27.3.67	RNA.regulation of transcription.putative transcription regulator	loc_os06g22100.1
27.3.67	RNA.regulation of transcription.putative transcription regulator	loc_os04g43300.1
27.3.67	RNA.regulation of transcription.putative transcription regulator	loc_os02g03270.1
27.3.67	RNA.regulation of transcription.putative transcription regulator	loc_os04g49060.1
27.3.67	RNA.regulation of transcription.putative transcription regulator	loc_os04g50030.1
27.3.67	RNA.regulation of transcription.putative transcription regulator	loc_os02g25020.1
27.3.67	RNA.regulation of transcription.putative transcription regulator	loc_os03g01910.1
27.3.67	RNA.regulation of transcription.putative transcription regulator	loc_os08g02490.1
27.3.67	RNA.regulation of transcription.putative transcription regulator	loc_os02g57820.1
27.3.67	RNA.regulation of transcription.putative transcription regulator	loc_os10g42230.1
27.3.67	RNA.regulation of transcription.putative transcription regulator	loc_os07g25890.1
27.3.67	RNA.regulation of transcription.putative transcription regulator	loc_os12g19590.1
27.3.67	RNA.regulation of transcription.putative transcription regulator	loc_os12g05310.1
27.3.67	RNA.regulation of transcription.putative transcription regulator	loc_os03g62080.1
27.3.67	RNA.regulation of transcription.putative transcription regulator	loc_os10g10270.1
27.3.67	RNA.regulation of transcription.putative transcription regulator	loc_os03g10570.1
27.3.67	RNA.regulation of transcription.putative transcription regulator	loc_os01g07170.1
27.3.67	RNA.regulation of transcription.putative transcription regulator	loc_os02g21190.1
27.3.67	RNA.regulation of transcription.putative transcription regulator	loc_os12g34330.1
27.3.67	RNA.regulation of transcription.putative transcription regulator	loc_os03g01240.1
27.3.67	RNA.regulation of transcription.putative transcription regulator	loc_os01g34430.1
27.3.67	RNA.regulation of transcription.putative transcription regulator	loc_os09g24290.1
27.3.68	RNA.regulation of transcription.PWWP domain protein	loc_os03g24339.1
27.3.68	RNA.regulation of transcription.PWWP domain protein	loc_os07g46180.1
27.3.68	RNA.regulation of transcription.PWWP domain protein	loc_os08g01054.1
27.3.69	RNA.regulation of transcription.SET-domain transcriptional regulator family	loc_os12g41900.1
27.3.69	RNA.regulation of transcription.SET-domain transcriptional regulator family	loc_os02g52960.1
27.3.69	RNA.regulation of transcription.SET-domain transcriptional regulator family	loc_os08g33650.1
27.3.69	RNA.regulation of transcription.SET-domain transcriptional regulator family	loc_os02g34850.1
27.3.69	RNA.regulation of transcription.SET-domain transcriptional regulator family	loc_os06g10690.1
27.3.69	RNA.regulation of transcription.SET-domain transcriptional regulator family	loc_os04g34976.1
27.3.69	RNA.regulation of transcription.SET-domain transcriptional regulator family	loc_os01g46700.1
27.3.69	RNA.regulation of transcription.SET-domain transcriptional regulator family	loc_os08g30900.1
27.3.69	RNA.regulation of transcription.SET-domain transcriptional regulator family	loc_os01g11960.1
27.3.69	RNA.regulation of transcription.SET-domain transcriptional regulator family	loc_os02g49326.1
27.3.69	RNA.regulation of transcription.SET-domain transcriptional regulator family	loc_os02g40770.1
27.3.69	RNA.regulation of transcription.SET-domain transcriptional regulator family	loc_os08g08210.1
27.3.69	RNA.regulation of transcription.SET-domain transcriptional regulator family	loc_os01g59620.1
27.3.69	RNA.regulation of transcription.SET-domain transcriptional regulator family	loc_os08g30910.1
27.3.69	RNA.regulation of transcription.SET-domain transcriptional regulator family	loc_os12g13460.1
27.3.69	RNA.regulation of transcription.SET-domain transcriptional regulator family	loc_os07g28840.1
27.3.69	RNA.regulation of transcription.SET-domain transcriptional regulator family	loc_os02g47900.1
27.3.69	RNA.regulation of transcription.SET-domain transcriptional regulator family	loc_os09g04890.1
27.3.69	RNA.regulation of transcription.SET-domain transcriptional regulator family	loc_os01g11952.1
27.3.69	RNA.regulation of transcription.SET-domain transcriptional regulator family	loc_os08g10470.1
27.3.69	RNA.regulation of transcription.SET-domain transcriptional regulator family	loc_os01g74500.1
27.3.69	RNA.regulation of transcription.SET-domain transcriptional regulator family	loc_os08g14660.1
27.3.69	RNA.regulation of transcription.SET-domain transcriptional regulator family	loc_os08g30850.1
27.3.69	RNA.regulation of transcription.SET-domain transcriptional regulator family	loc_os09g19830.1
27.3.69	RNA.regulation of transcription.SET-domain transcriptional regulator family	loc_os09g13740.1
27.3.69	RNA.regulation of transcription.SET-domain transcriptional regulator family	loc_os01g70220.1
27.3.69	RNA.regulation of transcription.SET-domain transcriptional regulator family	loc_os04g45990.1
27.3.69	RNA.regulation of transcription.SET-domain transcriptional regulator family	loc_os11g38900.1
27.3.69	RNA.regulation of transcription.SET-domain transcriptional regulator family	loc_os07g25450.1
27.3.69	RNA.regulation of transcription.SET-domain transcriptional regulator family	loc_os02g03030.1
27.3.69	RNA.regulation of transcription.SET-domain transcriptional regulator family	loc_os09g38440.1
27.3.69	RNA.regulation of transcription.SET-domain transcriptional regulator family	loc_os03g49730.1
27.3.69	RNA.regulation of transcription.SET-domain transcriptional regulator family	loc_os04g53700.1
27.3.69	RNA.regulation of transcription.SET-domain transcriptional regulator family	loc_os08g34370.1
27.3.69	RNA.regulation of transcription.SET-domain transcriptional regulator family	loc_os01g73460.1
27.3.7	RNA.regulation of transcription.C2C2(Zn) CO-like, Constans-like zinc finger family	loc_os04g45690.1
27.3.7	RNA.regulation of transcription.C2C2(Zn) CO-like, Constans-like zinc finger family	loc_os12g16160.1
27.3.7	RNA.regulation of transcription.C2C2(Zn) CO-like, Constans-like zinc finger family	loc_os09g06464.1
27.3.7	RNA.regulation of transcription.C2C2(Zn) CO-like, Constans-like zinc finger family	loc_os02g49880.1
27.3.7	RNA.regulation of transcription.C2C2(Zn) CO-like, Constans-like zinc finger family	loc_os03g50310.1
27.3.7	RNA.regulation of transcription.C2C2(Zn) CO-like, Constans-like zinc finger family	loc_os02g05470.1
27.3.7	RNA.regulation of transcription.C2C2(Zn) CO-like, Constans-like zinc finger family	loc_os06g01340.1
27.3.7	RNA.regulation of transcription.C2C2(Zn) CO-like, Constans-like zinc finger family	loc_os10g41100.1
27.3.7	RNA.regulation of transcription.C2C2(Zn) CO-like, Constans-like zinc finger family	loc_os12g10660.1
27.3.7	RNA.regulation of transcription.C2C2(Zn) CO-like, Constans-like zinc finger family	loc_os04g41560.2
27.3.7	RNA.regulation of transcription.C2C2(Zn) CO-like, Constans-like zinc finger family	loc_os03g04620.1
27.3.7	RNA.regulation of transcription.C2C2(Zn) CO-like, Constans-like zinc finger family	loc_os02g39360.1
27.3.7	RNA.regulation of transcription.C2C2(Zn) CO-like, Constans-like zinc finger family	loc_os05g11510.1
27.3.7	RNA.regulation of transcription.C2C2(Zn) CO-like, Constans-like zinc finger family	loc_os02g39710.1
27.3.7	RNA.regulation of transcription.C2C2(Zn) CO-like, Constans-like zinc finger family	loc_os04g42020.1
27.3.7	RNA.regulation of transcription.C2C2(Zn) CO-like, Constans-like zinc finger family	loc_os06g44450.1
27.3.7	RNA.regulation of transcription.C2C2(Zn) CO-like, Constans-like zinc finger family	loc_os10g32900.1
27.3.7	RNA.regulation of transcription.C2C2(Zn) CO-like, Constans-like zinc finger family	loc_os03g22770.1
27.3.7	RNA.regulation of transcription.C2C2(Zn) CO-like, Constans-like zinc finger family	loc_os07g47140.1
27.3.7	RNA.regulation of transcription.C2C2(Zn) CO-like, Constans-like zinc finger family	loc_os09g35880.1
27.3.7	RNA.regulation of transcription.C2C2(Zn) CO-like, Constans-like zinc finger family	loc_os02g43170.1
27.3.7	RNA.regulation of transcription.C2C2(Zn) CO-like, Constans-like zinc finger family	loc_os02g01990.1
27.3.7	RNA.regulation of transcription.C2C2(Zn) CO-like, Constans-like zinc finger family	loc_os01g10580.1
27.3.7	RNA.regulation of transcription.C2C2(Zn) CO-like, Constans-like zinc finger family	loc_os06g05890.1
27.3.7	RNA.regulation of transcription.C2C2(Zn) CO-like, Constans-like zinc finger family	loc_os09g33550.1
27.3.7	RNA.regulation of transcription.C2C2(Zn) CO-like, Constans-like zinc finger family	loc_os02g49230.1
27.3.7	RNA.regulation of transcription.C2C2(Zn) CO-like, Constans-like zinc finger family	loc_os08g42440.1
27.3.7	RNA.regulation of transcription.C2C2(Zn) CO-like, Constans-like zinc finger family	loc_os06g49880.1
27.3.7	RNA.regulation of transcription.C2C2(Zn) CO-like, Constans-like zinc finger family	loc_os06g19444.1
27.3.7	RNA.regulation of transcription.C2C2(Zn) CO-like, Constans-like zinc finger family	loc_os05g38990.1
27.3.70	RNA.regulation of transcription.Silencing Group	loc_os05g48030.1
27.3.70	RNA.regulation of transcription.Silencing Group	loc_os01g49150.1
27.3.70	RNA.regulation of transcription.Silencing Group	loc_os03g49230.1
27.3.71	RNA.regulation of transcription.SNF7	loc_os06g43590.2
27.3.71	RNA.regulation of transcription.SNF7	loc_os06g40620.1
27.3.71	RNA.regulation of transcription.SNF7	loc_os07g29630.1
27.3.71	RNA.regulation of transcription.SNF7	loc_os02g38300.1
27.3.71	RNA.regulation of transcription.SNF7	loc_os07g13270.1
27.3.71	RNA.regulation of transcription.SNF7	loc_os11g47710.1
27.3.71	RNA.regulation of transcription.SNF7	loc_os05g01250.1
27.3.71	RNA.regulation of transcription.SNF7	loc_os12g02830.1
27.3.71	RNA.regulation of transcription.SNF7	loc_os11g03060.1
27.3.71	RNA.regulation of transcription.SNF7	loc_os01g18280.1
27.3.71	RNA.regulation of transcription.SNF7	loc_os07g30830.1
27.3.71	RNA.regulation of transcription.SNF7	loc_os01g01350.1
27.3.71	RNA.regulation of transcription.SNF7	loc_os03g43860.1
27.3.71	RNA.regulation of transcription.SNF7	loc_os10g33660.1
27.3.71	RNA.regulation of transcription.SNF7	loc_os03g01810.1
27.3.73	RNA.regulation of transcription.Zn-finger(CCHC)	loc_os04g32960.1
27.3.73	RNA.regulation of transcription.Zn-finger(CCHC)	loc_os02g32350.1
27.3.8	RNA.regulation of transcription.C2C2(Zn) DOF zinc finger family	loc_os07g32510.1
27.3.8	RNA.regulation of transcription.C2C2(Zn) DOF zinc finger family	loc_os07g48570.1
27.3.8	RNA.regulation of transcription.C2C2(Zn) DOF zinc finger family	loc_os07g13260.1
27.3.8	RNA.regulation of transcription.C2C2(Zn) DOF zinc finger family	loc_os03g38870.1
27.3.8	RNA.regulation of transcription.C2C2(Zn) DOF zinc finger family	loc_os02g15350.1
27.3.8	RNA.regulation of transcription.C2C2(Zn) DOF zinc finger family	loc_os03g07360.1
27.3.8	RNA.regulation of transcription.C2C2(Zn) DOF zinc finger family	loc_os02g49440.1
27.3.8	RNA.regulation of transcription.C2C2(Zn) DOF zinc finger family	loc_os05g36900.1
27.3.8	RNA.regulation of transcription.C2C2(Zn) DOF zinc finger family	loc_os01g55340.1
27.3.8	RNA.regulation of transcription.C2C2(Zn) DOF zinc finger family	loc_os03g16850.1
27.3.8	RNA.regulation of transcription.C2C2(Zn) DOF zinc finger family	loc_os01g64590.1
27.3.8	RNA.regulation of transcription.C2C2(Zn) DOF zinc finger family	loc_os01g15900.1
27.3.8	RNA.regulation of transcription.C2C2(Zn) DOF zinc finger family	loc_os08g38220.1
27.3.8	RNA.regulation of transcription.C2C2(Zn) DOF zinc finger family	loc_os05g02150.1
27.3.8	RNA.regulation of transcription.C2C2(Zn) DOF zinc finger family	loc_os09g29960.1
27.3.8	RNA.regulation of transcription.C2C2(Zn) DOF zinc finger family	loc_os03g55610.1
27.3.8	RNA.regulation of transcription.C2C2(Zn) DOF zinc finger family	loc_os02g45200.1
27.3.8	RNA.regulation of transcription.C2C2(Zn) DOF zinc finger family	loc_os10g35300.1
27.3.8	RNA.regulation of transcription.C2C2(Zn) DOF zinc finger family	loc_os01g17000.1
27.3.8	RNA.regulation of transcription.C2C2(Zn) DOF zinc finger family	loc_os10g26620.1
27.3.80	RNA.regulation of transcription.zf-HD	loc_os09g24810.1
27.3.80	RNA.regulation of transcription.zf-HD	loc_os01g44430.1
27.3.80	RNA.regulation of transcription.zf-HD	loc_os03g50920.1
27.3.80	RNA.regulation of transcription.zf-HD	loc_os02g47770.1
27.3.80	RNA.regulation of transcription.zf-HD	loc_os09g24820.1
27.3.80	RNA.regulation of transcription.zf-HD	loc_os04g35500.1
27.3.80	RNA.regulation of transcription.zf-HD	loc_os09g29130.1
27.3.80	RNA.regulation of transcription.zf-HD	loc_os08g37400.1
27.3.80	RNA.regulation of transcription.zf-HD	loc_os11g13930.1
27.3.81	RNA.regulation of transcription.S1FA	loc_os04g33440.2
27.3.81	RNA.regulation of transcription.S1FA	loc_os04g33420.1
27.3.82	RNA.regulation of transcription.plant TF (pbf2)	loc_os06g05350.1
27.3.9	RNA.regulation of transcription.C2C2(Zn) GATA transcription factor family	loc_os03g52450.1
27.3.9	RNA.regulation of transcription.C2C2(Zn) GATA transcription factor family	loc_os06g37450.1
27.3.9	RNA.regulation of transcription.C2C2(Zn) GATA transcription factor family	loc_os03g05160.1
27.3.9	RNA.regulation of transcription.C2C2(Zn) GATA transcription factor family	loc_os05g49280.1
27.3.9	RNA.regulation of transcription.C2C2(Zn) GATA transcription factor family	loc_os03g03850.1
27.3.9	RNA.regulation of transcription.C2C2(Zn) GATA transcription factor family	loc_os11g08410.1
27.3.9	RNA.regulation of transcription.C2C2(Zn) GATA transcription factor family	loc_os02g05510.1
27.3.9	RNA.regulation of transcription.C2C2(Zn) GATA transcription factor family	loc_os03g47970.1
27.3.9	RNA.regulation of transcription.C2C2(Zn) GATA transcription factor family	loc_os02g43150.1
27.3.9	RNA.regulation of transcription.C2C2(Zn) GATA transcription factor family	loc_os02g12790.1
27.3.9	RNA.regulation of transcription.C2C2(Zn) GATA transcription factor family	loc_os01g74540.1
27.3.9	RNA.regulation of transcription.C2C2(Zn) GATA transcription factor family	loc_os05g06340.1
27.3.9	RNA.regulation of transcription.C2C2(Zn) GATA transcription factor family	loc_os04g46020.1
27.3.9	RNA.regulation of transcription.C2C2(Zn) GATA transcription factor family	loc_os01g54210.1
27.3.9	RNA.regulation of transcription.C2C2(Zn) GATA transcription factor family	loc_os02g56250.1
27.3.9	RNA.regulation of transcription.C2C2(Zn) GATA transcription factor family	loc_os10g40810.1
27.3.9	RNA.regulation of transcription.C2C2(Zn) GATA transcription factor family	loc_os05g44400.1
27.3.9	RNA.regulation of transcription.C2C2(Zn) GATA transcription factor family	loc_os05g50270.1
27.3.9	RNA.regulation of transcription.C2C2(Zn) GATA transcription factor family	loc_os01g47360.1
27.3.99	RNA.regulation of transcription.unclassified	loc_os09g31200.1
27.3.99	RNA.regulation of transcription.unclassified	loc_os11g09990.1
27.3.99	RNA.regulation of transcription.unclassified	loc_os09g12800.1
27.3.99	RNA.regulation of transcription.unclassified	loc_os08g44230.1
27.3.99	RNA.regulation of transcription.unclassified	loc_os10g21360.1
27.3.99	RNA.regulation of transcription.unclassified	loc_os02g35950.1
27.3.99	RNA.regulation of transcription.unclassified	loc_os03g24184.1
27.3.99	RNA.regulation of transcription.unclassified	loc_os09g26690.1
27.3.99	RNA.regulation of transcription.unclassified	loc_os03g25260.1
27.3.99	RNA.regulation of transcription.unclassified	loc_os05g39780.1
27.3.99	RNA.regulation of transcription.unclassified	loc_os02g19880.1
27.3.99	RNA.regulation of transcription.unclassified	loc_os01g34530.1
27.3.99	RNA.regulation of transcription.unclassified	loc_os12g05750.1
27.3.99	RNA.regulation of transcription.unclassified	loc_os03g37050.1
27.3.99	RNA.regulation of transcription.unclassified	loc_os01g42460.1
27.3.99	RNA.regulation of transcription.unclassified	loc_os05g31170.1
27.3.99	RNA.regulation of transcription.unclassified	loc_os10g37640.1
27.3.99	RNA.regulation of transcription.unclassified	loc_os08g23420.1
27.3.99	RNA.regulation of transcription.unclassified	loc_os07g48410.1
27.3.99	RNA.regulation of transcription.unclassified	loc_os02g54120.1
27.3.99	RNA.regulation of transcription.unclassified	loc_os03g18950.1
27.3.99	RNA.regulation of transcription.unclassified	loc_os03g35840.1
27.3.99	RNA.regulation of transcription.unclassified	loc_os12g24540.1
27.3.99	RNA.regulation of transcription.unclassified	loc_os05g22370.1
27.3.99	RNA.regulation of transcription.unclassified	loc_os09g09540.1
27.3.99	RNA.regulation of transcription.unclassified	loc_os02g42880.1
27.3.99	RNA.regulation of transcription.unclassified	loc_os12g23040.1
27.3.99	RNA.regulation of transcription.unclassified	loc_os08g09820.1
27.3.99	RNA.regulation of transcription.unclassified	loc_os08g01300.1
27.3.99	RNA.regulation of transcription.unclassified	loc_os09g23690.1
27.3.99	RNA.regulation of transcription.unclassified	loc_os01g28400.1
27.3.99	RNA.regulation of transcription.unclassified	loc_os06g20120.1
27.3.99	RNA.regulation of transcription.unclassified	loc_os12g39360.1
27.3.99	RNA.regulation of transcription.unclassified	loc_os01g50170.1
27.3.99	RNA.regulation of transcription.unclassified	loc_os04g12160.1
27.3.99	RNA.regulation of transcription.unclassified	loc_os08g10730.1
27.3.99	RNA.regulation of transcription.unclassified	loc_os01g21190.1
27.3.99	RNA.regulation of transcription.unclassified	loc_os03g57920.1
27.3.99	RNA.regulation of transcription.unclassified	loc_os12g06440.1
27.3.99	RNA.regulation of transcription.unclassified	loc_os03g37330.1
27.3.99	RNA.regulation of transcription.unclassified	loc_os11g25410.1
27.3.99	RNA.regulation of transcription.unclassified	loc_os01g23420.1
27.3.99	RNA.regulation of transcription.unclassified	loc_os07g14370.1
27.3.99	RNA.regulation of transcription.unclassified	loc_os09g38900.1
27.3.99	RNA.regulation of transcription.unclassified	loc_os02g22080.1
27.3.99	RNA.regulation of transcription.unclassified	loc_os05g44740.1
27.3.99	RNA.regulation of transcription.unclassified	loc_os01g20030.1
27.3.99	RNA.regulation of transcription.unclassified	loc_os08g03310.1
27.3.99	RNA.regulation of transcription.unclassified	loc_os03g62810.1
27.3.99	RNA.regulation of transcription.unclassified	loc_os09g27940.1
27.3.99	RNA.regulation of transcription.unclassified	loc_os08g36530.1
27.3.99	RNA.regulation of transcription.unclassified	loc_os01g31900.1
27.3.99	RNA.regulation of transcription.unclassified	loc_os11g10910.1
27.3.99	RNA.regulation of transcription.unclassified	loc_os01g37460.1
27.3.99	RNA.regulation of transcription.unclassified	loc_os07g11110.1
27.3.99	RNA.regulation of transcription.unclassified	loc_os03g61030.1
27.3.99	RNA.regulation of transcription.unclassified	loc_os01g18470.1
27.3.99	RNA.regulation of transcription.unclassified	loc_os02g35780.1
27.3.99	RNA.regulation of transcription.unclassified	loc_os06g04920.1
27.3.99	RNA.regulation of transcription.unclassified	loc_os05g13800.1
27.3.99	RNA.regulation of transcription.unclassified	loc_os04g45270.1
27.3.99	RNA.regulation of transcription.unclassified	loc_os06g11790.1
27.3.99	RNA.regulation of transcription.unclassified	loc_os01g61180.1
27.3.99	RNA.regulation of transcription.unclassified	loc_os11g06130.1
27.3.99	RNA.regulation of transcription.unclassified	loc_os08g10670.1
27.3.99	RNA.regulation of transcription.unclassified	loc_os05g25870.1
27.3.99	RNA.regulation of transcription.unclassified	loc_os06g43120.1
27.3.99	RNA.regulation of transcription.unclassified	loc_os07g04230.1
27.3.99	RNA.regulation of transcription.unclassified	loc_os08g40430.1
27.3.99	RNA.regulation of transcription.unclassified	loc_os08g23700.1
27.3.99	RNA.regulation of transcription.unclassified	loc_os02g39040.1
27.3.99	RNA.regulation of transcription.unclassified	loc_os07g42500.1
27.3.99	RNA.regulation of transcription.unclassified	loc_os07g49260.1
27.3.99	RNA.regulation of transcription.unclassified	loc_os02g21040.1
27.3.99	RNA.regulation of transcription.unclassified	loc_os01g68310.1
27.3.99	RNA.regulation of transcription.unclassified	loc_os11g18770.1
27.3.99	RNA.regulation of transcription.unclassified	loc_os01g41550.1
27.3.99	RNA.regulation of transcription.unclassified	loc_os06g22550.1
27.3.99	RNA.regulation of transcription.unclassified	loc_os06g42490.1
27.3.99	RNA.regulation of transcription.unclassified	loc_os02g03330.1
27.3.99	RNA.regulation of transcription.unclassified	loc_os01g72780.1
27.3.99	RNA.regulation of transcription.unclassified	loc_os12g40530.1
27.3.99	RNA.regulation of transcription.unclassified	loc_os06g12100.1
27.3.99	RNA.regulation of transcription.unclassified	loc_os05g22370.2
27.3.99	RNA.regulation of transcription.unclassified	loc_os08g40630.1
27.3.99	RNA.regulation of transcription.unclassified	loc_os02g54200.1
27.3.99	RNA.regulation of transcription.unclassified	loc_os07g40460.1
27.3.99	RNA.regulation of transcription.unclassified	loc_os02g51460.1
27.3.99	RNA.regulation of transcription.unclassified	loc_os09g39270.1
27.3.99	RNA.regulation of transcription.unclassified	loc_os01g07400.1
27.3.99	RNA.regulation of transcription.unclassified	loc_os03g52594.1
27.3.99	RNA.regulation of transcription.unclassified	loc_os03g18830.1
27.3.99	RNA.regulation of transcription.unclassified	loc_os03g57130.1
27.3.99	RNA.regulation of transcription.unclassified	loc_os02g48860.1
27.3.99	RNA.regulation of transcription.unclassified	loc_os01g18100.1
27.3.99	RNA.regulation of transcription.unclassified	loc_os05g40790.1
27.3.99	RNA.regulation of transcription.unclassified	loc_os05g23470.1
27.3.99	RNA.regulation of transcription.unclassified	loc_os08g36774.1
27.3.99	RNA.regulation of transcription.unclassified	loc_os12g06480.1
27.3.99	RNA.regulation of transcription.unclassified	loc_os02g18820.1
27.3.99	RNA.regulation of transcription.unclassified	loc_os09g25430.1
27.3.99	RNA.regulation of transcription.unclassified	loc_os06g46890.1
27.3.99	RNA.regulation of transcription.unclassified	loc_os07g39430.1
27.3.99	RNA.regulation of transcription.unclassified	loc_os02g50840.1
27.3.99	RNA.regulation of transcription.unclassified	loc_os07g01250.1
27.3.99	RNA.regulation of transcription.unclassified	loc_os08g25060.1
27.3.99	RNA.regulation of transcription.unclassified	loc_os04g24750.1
27.3.99	RNA.regulation of transcription.unclassified	loc_os08g06280.1
27.3.99	RNA.regulation of transcription.unclassified	loc_os06g42230.1
27.3.99	RNA.regulation of transcription.unclassified	loc_os05g29800.1
27.3.99	RNA.regulation of transcription.unclassified	loc_os12g37430.1
27.3.99	RNA.regulation of transcription.unclassified	loc_os01g61830.1
27.3.99	RNA.regulation of transcription.unclassified	loc_os12g13130.1
27.3.99	RNA.regulation of transcription.unclassified	loc_os09g38720.1
27.3.99	RNA.regulation of transcription.unclassified	loc_os02g34680.1
27.3.99	RNA.regulation of transcription.unclassified	loc_os02g50850.1
27.3.99	RNA.regulation of transcription.unclassified	loc_os08g36540.1
27.3.99	RNA.regulation of transcription.unclassified	loc_os02g10920.1
27.3.99	RNA.regulation of transcription.unclassified	loc_os05g33500.1
27.3.99	RNA.regulation of transcription.unclassified	loc_os08g09100.1
27.3.99	RNA.regulation of transcription.unclassified	loc_os03g59680.1
27.3.99	RNA.regulation of transcription.unclassified	loc_os07g33330.1
27.3.99	RNA.regulation of transcription.unclassified	loc_os01g04870.1
27.3.99	RNA.regulation of transcription.unclassified	loc_os03g24590.1
27.3.99	RNA.regulation of transcription.unclassified	loc_os06g12080.1
27.3.99	RNA.regulation of transcription.unclassified	loc_os03g52470.1
27.3.99	RNA.regulation of transcription.unclassified	loc_os06g43680.1
27.3.99	RNA.regulation of transcription.unclassified	loc_os06g50870.1
27.3.99	RNA.regulation of transcription.unclassified	loc_os05g45840.1
27.3.99	RNA.regulation of transcription.unclassified	loc_os09g21770.1
27.3.99	RNA.regulation of transcription.unclassified	loc_os01g41210.1
27.3.99	RNA.regulation of transcription.unclassified	loc_os06g35910.1
27.3.99	RNA.regulation of transcription.unclassified	loc_os10g36810.1
27.3.99	RNA.regulation of transcription.unclassified	loc_os08g41010.1
27.3.99	RNA.regulation of transcription.unclassified	loc_os08g36520.1
27.3.99	RNA.regulation of transcription.unclassified	loc_os07g17130.1
27.3.99	RNA.regulation of transcription.unclassified	loc_os04g57600.1
27.3.99	RNA.regulation of transcription.unclassified	loc_os02g09900.1
27.3.99	RNA.regulation of transcription.unclassified	loc_os07g08880.1
27.3.99	RNA.regulation of transcription.unclassified	loc_os06g42640.1
27.3.99	RNA.regulation of transcription.unclassified	loc_os10g42196.1
27.3.99	RNA.regulation of transcription.unclassified	loc_os01g65600.1
27.3.99	RNA.regulation of transcription.unclassified	loc_os08g19180.1
27.3.99	RNA.regulation of transcription.unclassified	loc_os07g45250.1
27.3.99	RNA.regulation of transcription.unclassified	loc_os05g12740.1
27.3.99	RNA.regulation of transcription.unclassified	loc_os02g05620.1
27.3.99	RNA.regulation of transcription.unclassified	loc_os06g10670.1
27.3.99	RNA.regulation of transcription.unclassified	loc_os05g43550.1
27.3.99	RNA.regulation of transcription.unclassified	loc_os05g31830.1
27.3.99	RNA.regulation of transcription.unclassified	loc_os10g05050.1
27.3.99	RNA.regulation of transcription.unclassified	loc_os11g43060.1
27.3.99	RNA.regulation of transcription.unclassified	loc_os04g37570.1
27.3.99	RNA.regulation of transcription.unclassified	loc_os03g20230.1
27.3.99	RNA.regulation of transcription.unclassified	loc_os02g27090.1
27.3.99	RNA.regulation of transcription.unclassified	loc_os08g38370.1
27.3.99	RNA.regulation of transcription.unclassified	loc_os08g25350.1
27.3.99	RNA.regulation of transcription.unclassified	loc_os02g38360.1
27.3.99	RNA.regulation of transcription.unclassified	loc_os07g34870.1
27.3.99	RNA.regulation of transcription.unclassified	loc_os01g64830.1
27.3.99	RNA.regulation of transcription.unclassified	loc_os10g36750.1
27.3.99	RNA.regulation of transcription.unclassified	loc_os01g39650.1
27.3.99	RNA.regulation of transcription.unclassified	loc_os01g52190.1
27.3.99	RNA.regulation of transcription.unclassified	loc_os12g26470.1
27.3.99	RNA.regulation of transcription.unclassified	loc_os06g02900.1
27.3.99	RNA.regulation of transcription.unclassified	loc_os06g02730.1
27.3.99	RNA.regulation of transcription.unclassified	loc_os05g51220.1
27.3.99	RNA.regulation of transcription.unclassified	loc_os03g18190.1
27.3.99	RNA.regulation of transcription.unclassified	loc_os07g34920.1
27.3.99	RNA.regulation of transcription.unclassified	loc_os03g57900.1
27.3.99	RNA.regulation of transcription.unclassified	loc_os01g39100.1
27.3.99	RNA.regulation of transcription.unclassified	loc_os10g39360.1
27.3.99	RNA.regulation of transcription.unclassified	loc_os03g20270.1
27.3.99	RNA.regulation of transcription.unclassified	loc_os07g40760.1
27.3.99	RNA.regulation of transcription.unclassified	loc_os08g17040.1
27.3.99	RNA.regulation of transcription.unclassified	loc_os09g27910.1
27.3.99	RNA.regulation of transcription.unclassified	loc_os07g44940.1
27.3.99	RNA.regulation of transcription.unclassified	loc_os07g38240.1
27.3.99	RNA.regulation of transcription.unclassified	loc_os01g22390.2
27.3.99	RNA.regulation of transcription.unclassified	loc_os01g07070.1
27.3.99	RNA.regulation of transcription.unclassified	loc_os05g41790.1
27.3.99	RNA.regulation of transcription.unclassified	loc_os02g51770.1
27.3.99	RNA.regulation of transcription.unclassified	loc_os03g43840.1
27.3.99	RNA.regulation of transcription.unclassified	loc_os01g70780.1
27.3.99	RNA.regulation of transcription.unclassified	loc_os08g39450.1
27.3.99	RNA.regulation of transcription.unclassified	loc_os06g20400.1
27.3.99	RNA.regulation of transcription.unclassified	loc_os02g13890.1
27.3.99	RNA.regulation of transcription.unclassified	loc_os06g20190.1
27.3.99	RNA.regulation of transcription.unclassified	loc_os03g16500.1
27.3.99	RNA.regulation of transcription.unclassified	loc_os07g39440.1
27.3.99	RNA.regulation of transcription.unclassified	loc_os06g20110.1
27.3.99	RNA.regulation of transcription.unclassified	loc_os07g29840.1
27.3.99	RNA.regulation of transcription.unclassified	loc_os09g38380.1
27.3.99	RNA.regulation of transcription.unclassified	loc_os03g26329.1
27.3.99	RNA.regulation of transcription.unclassified	loc_os07g47410.1
27.3.99	RNA.regulation of transcription.unclassified	loc_os11g32960.1
27.3.99	RNA.regulation of transcription.unclassified	loc_os03g11630.1
27.3.99	RNA.regulation of transcription.unclassified	loc_os08g03610.1
27.3.99	RNA.regulation of transcription.unclassified	loc_os03g57280.1
27.3.99	RNA.regulation of transcription.unclassified	loc_os04g45070.1
27.3.99	RNA.regulation of transcription.unclassified	loc_os10g39350.1
27.3.99	RNA.regulation of transcription.unclassified	loc_os03g58530.1
27.3.99	RNA.regulation of transcription.unclassified	loc_os12g41940.1
27.3.99	RNA.regulation of transcription.unclassified	loc_os05g05520.1
27.3.99	RNA.regulation of transcription.unclassified	loc_os01g59850.1
27.3.99	RNA.regulation of transcription.unclassified	loc_os11g14130.1
27.3.99	RNA.regulation of transcription.unclassified	loc_os09g13880.1
27.3.99	RNA.regulation of transcription.unclassified	loc_os09g19940.1
27.3.99	RNA.regulation of transcription.unclassified	loc_os09g30414.1
27.3.99	RNA.regulation of transcription.unclassified	loc_os04g56640.1
27.3.99	RNA.regulation of transcription.unclassified	loc_os01g45530.1
27.3.99	RNA.regulation of transcription.unclassified	loc_os07g40260.1
27.3.99	RNA.regulation of transcription.unclassified	loc_os04g31610.1
27.3.99	RNA.regulation of transcription.unclassified	loc_os07g38580.1
27.3.99	RNA.regulation of transcription.unclassified	loc_os07g22670.1
27.3.99	RNA.regulation of transcription.unclassified	loc_os10g39380.1
27.3.99	RNA.regulation of transcription.unclassified	loc_os02g06584.2
27.3.99	RNA.regulation of transcription.unclassified	loc_os03g50430.1
27.3.99	RNA.regulation of transcription.unclassified	loc_os03g24900.1
27.3.99	RNA.regulation of transcription.unclassified	loc_os02g13810.1
27.3.99	RNA.regulation of transcription.unclassified	loc_os09g28300.1
27.3.99	RNA.regulation of transcription.unclassified	loc_os06g12110.1
27.3.99	RNA.regulation of transcription.unclassified	loc_os10g39390.1
27.3.99	RNA.regulation of transcription.unclassified	loc_os05g01550.1
27.3.99	RNA.regulation of transcription.unclassified	loc_os06g20140.1
27.3.99	RNA.regulation of transcription.unclassified	loc_os01g61190.1
27.3.99	RNA.regulation of transcription.unclassified	loc_os04g42010.1
27.3.99	RNA.regulation of transcription.unclassified	loc_os07g39460.1
27.3.99	RNA.regulation of transcription.unclassified	loc_os01g18640.1
27.3.99	RNA.regulation of transcription.unclassified	loc_os03g16790.1
27.3.99	RNA.regulation of transcription.unclassified	loc_os02g10200.1
27.3.99	RNA.regulation of transcription.unclassified	loc_os08g33880.1
27.3.99	RNA.regulation of transcription.unclassified	loc_os06g07350.1
27.3.99	RNA.regulation of transcription.unclassified	loc_os05g08400.1
27.3.99	RNA.regulation of transcription.unclassified	loc_os10g41770.1
27.3.99	RNA.regulation of transcription.unclassified	loc_os07g46480.1
27.3.99	RNA.regulation of transcription.unclassified	loc_os02g57370.1
27.3.99	RNA.regulation of transcription.unclassified	loc_os03g58960.1
27.3.99	RNA.regulation of transcription.unclassified	loc_os07g37650.1
27.3.99	RNA.regulation of transcription.unclassified	loc_os07g46650.1
27.3.99	RNA.regulation of transcription.unclassified	loc_os12g29560.1
27.3.99	RNA.regulation of transcription.unclassified	loc_os10g17740.1
27.3.99	RNA.regulation of transcription.unclassified	loc_os08g32620.1
27.3.99	RNA.regulation of transcription.unclassified	loc_os01g17160.1
27.3.99	RNA.regulation of transcription.unclassified	loc_os07g07020.1
27.3.99	RNA.regulation of transcription.unclassified	loc_os03g20290.1
27.3.99	RNA.regulation of transcription.unclassified	loc_os01g62630.1
27.3.99	RNA.regulation of transcription.unclassified	loc_os11g12650.1
27.3.99	RNA.regulation of transcription.unclassified	loc_os07g24090.1
27.3.99	RNA.regulation of transcription.unclassified	loc_os11g34860.1
27.3.99	RNA.regulation of transcription.unclassified	loc_os01g72510.1
27.3.99	RNA.regulation of transcription.unclassified	loc_os05g07710.1
27.3.99	RNA.regulation of transcription.unclassified	loc_os11g36400.1
27.3.99	RNA.regulation of transcription.unclassified	loc_os12g18120.1
27.3.99	RNA.regulation of transcription.unclassified	loc_os07g34940.1
27.3.99	RNA.regulation of transcription.unclassified	loc_os01g64810.1
27.3.99	RNA.regulation of transcription.unclassified	loc_os04g58840.1
27.3.99	RNA.regulation of transcription.unclassified	loc_os09g19900.1
27.3.99	RNA.regulation of transcription.unclassified	loc_os08g16600.1
27.3.99	RNA.regulation of transcription.unclassified	loc_os04g50850.1
[truncated: 105 more rows]
